# Supplementary material for: Battle of the Bites: The Effect of Sewage Effluent Exposure on Mosquitofish Biocontrol of Mosquitoes in Residential Louisiana
Source: Toxics. 2024 Mar 30;12(4):259. doi: 10.3390/toxics12040259 (PMC11053664; doi:10.3390/toxics12040259)
Supplement: Supplementary file 1 [file toxics-12-00259-s001.zip]

Archive with 2 entries (2 files):
- Raw data.xlsx
- Supplement v1.pdf
