# Supplementary material for: Battle of the Bites: The Effect of Sewage Effluent Exposure on Mosquitofish Biocontrol of Mosquitoes in Residential Louisiana
Source: Toxics. 2024 Mar 30;12(4):259. doi: 10.3390/toxics12040259 (PMC11053664; doi:10.3390/toxics12040259)
Supplement: Supplementary file 1 [file toxics-12-00259-s001.zip › Raw data.xlsx]

## Sheet: Read me
This file contains the following datasheets:
Tab name	Contents
YSI June	Water quality parameters measured prior to our study from St. Tammany Parish neighborhoods.
Body condition	Length and weight measurements and calculations of body condition indices.
Body condition (2)	Body condition indices including fish from toxicity and feeding assays.
Tox setup	List describing tank number (location) and treatment for toxicity assays.
Tox 1 logger	HOBO logger temperature and light data collected during Mandeville toxicity assays.
Tox 1 mortality	Record of body size and mortality for fish during Mandeville toxicity assays.
Tox 2 logger	HOBO logger temperature and light data collected during Abita Springs toxicity assays.
Tox 2 mortality	Record of body size and mortality for fish during Abita Springs toxicity assays.
BOD	Biological oxygen demand measurements recorded daily during toxicity assays.
Feeding	Data collected during feeding trials for two control populations.
File compiled 3/11/24 by EAK

## Sheet: YSI June
			Min			755.8	6.92	-182	-190.6	5.6	5.3	0	5.3	3	72.9	-4.9	-4.9	18.2	1.54	18.2
			Max			760	9.31	-40	169.7	1226.8	1136.4	0.56	1126.5	739	90.7	-2.3	-2.3	148.4	10.71	149.2
DATE	TIME	GPS Latitude (∞)	GPS Longitude (∞)	Site	Treatment	Barometer (mmHg)	pH	pH (mV)	ORP (mV)	Cond (µS/cm)	Sp Cond (µS/cm)	Sal (psu)	nLFCond (µS/cm)	TDS (mg/L)	Temp (∞F)	Sigma-T (s t)	Sigma (s)	ODO (% Sat)	ODO (mg/L)	ODO (% LocalB)
2023-06-06	10:17:12	30.29646 ∞	-89.84317 ∞	Slidell 01	Exposed	759.9	7.2	-56.4	-190	1226.8	1136.4	0.56	1126.5	739	84.5	-3.7	-3.7	20.5	1.56	20.5
2023-06-06	10:17:14	30.29646 ∞	-89.84317 ∞	Slidell 01	Exposed	759.9	7.2	-56.5	-190.6	1226.7	1136.4	0.56	1126.5	739	84.5	-3.7	-3.7	20.1	1.54	20.1
2023-06-06	10:22:43	30.29648 ∞	-89.84335 ∞	Slidell 02	Exposed	760	7.74	-88.9	-12.3	1047.6	982.2	0.48	975.1	638	83.3	-3.5	-3.5	108.9	8.43	108.9
2023-06-06	10:22:44	30.29648 ∞	-89.84335 ∞	Slidell 02	Exposed	759.9	7.73	-88.6	-12	1047.4	982.1	0.48	975	638	83.3	-3.5	-3.5	108.8	8.42	108.8
2023-06-06	10:51:22	30.29297 ∞	-89.84010 ∞	Slidell 03	Exposed	760	7.51	-74.5	-110.2	920	933.5	0.46	934.9	607	75.6	-2.4	-2.4	30.9	2.59	30.9
2023-06-06	10:51:22	30.29296 ∞	-89.84011 ∞	Slidell 03	Exposed	760	7.5	-74.4	-110.3	920	933.5	0.46	934.8	607	75.6	-2.4	-2.4	30.7	2.57	30.7
2023-06-06	12:10:14	0.00000 ∞	0.00000 ∞	Mandeville 01	Control	758.8	7.29	-62.3	62.8	172.5	165.2	0.08	164.4	107	81.1	-3.5	-3.5	49.4	3.91	49.4
2023-06-06	12:10:15	0.00000 ∞	0.00000 ∞	Mandeville 01	Control	758.7	7.29	-62.2	63.2	172.5	165.1	0.08	164.4	107	81.2	-3.5	-3.5	49.3	3.9	49.4
2023-06-06	12:12:57	30.37673 ∞	-90.06975 ∞	Mandeville 02	Control	759	6.92	-40.1	74	97.8	89.7	0.04	88.9	58	85.4	-4.2	-4.2	52.1	3.96	52.2
2023-06-06	12:12:58	30.37672 ∞	-90.06973 ∞	Mandeville 02	Control	759	6.92	-40	74.1	97.1	89.1	0.04	88.2	58	85.4	-4.2	-4.2	52.1	3.96	52.2
2023-06-06	12:38:37	30.38220 ∞	-90.06833 ∞	Mandeville 03	Control	758.9	7.84	-94.6	71.8	5.6	5.3	0	5.3	3	81.4	-3.6	-3.6	68.8	5.44	68.9
2023-06-06	12:38:41	30.38220 ∞	-90.06834 ∞	Mandeville 03	Control	759	7.83	-94.5	71.4	5.6	5.3	0	5.3	3	80.9	-3.5	-3.5	68.4	5.43	68.4
2023-06-06	12:45:04	30.38279 ∞	-90.06797 ∞	Mandeville 04	Control	759	8.81	-151.9	45.7	23.3	23.4	0.01	23.4	15	76.4	-2.9	-2.9	100.2	8.32	100.3
2023-06-06	12:45:07	30.38279 ∞	-90.06797 ∞	Mandeville 04	Control	759	8.83	-152.7	45.6	22.8	22.9	0.01	22.9	15	76.5	-2.9	-2.9	100.5	8.35	100.6
2023-06-06	13:00:33	30.38325 ∞	-90.06818 ∞	Mandeville 05	Control	759	9.31	-182	32.6	273.9	267.2	0.13	266.5	174	79.4	-3.2	-3.2	119.3	9.62	119.5
2023-06-06	13:00:34	30.38325 ∞	-90.06818 ∞	Mandeville 05	Control	759	9.3	-181.4	32.7	273.8	267.1	0.13	266.4	174	79.4	-3.2	-3.2	119.4	9.63	119.6
2023-06-06	13:20:58	30.38133 ∞	-90.06612 ∞	Mandeville 06	Control	758.4	7.96	-101.5	69	334.2	326.9	0.15	326.1	212	79.1	-3.1	-3.1	35.9	2.9	36
2023-06-06	13:21:04	30.38133 ∞	-90.06610 ∞	Mandeville 06	Control	758.5	7.93	-100	67.3	334.2	326.9	0.15	326.1	212	79.1	-3.1	-3.1	35	2.83	35.1
2023-06-06	13:21:19	30.38133 ∞	-90.06609 ∞	Mandeville 06	Control	758.5	7.87	-96.4	64.5	334.3	327.5	0.16	326.8	213	78.9	-3.1	-3.1	32.4	2.62	32.4
2023-06-06	13:50:35	30.38171 ∞	-90.06554 ∞	Mandeville 07	Control	758.5	8.45	-131.2	28.5	489.9	463.2	0.22	460.3	301	82.4	-3.6	-3.6	51.6	4.04	51.7
2023-06-06	13:50:39	30.38167 ∞	-90.06552 ∞	Mandeville 07	Control	758.7	8.42	-129.4	27.7	489.9	463.7	0.22	460.9	301	82.3	-3.6	-3.6	51.7	4.04	51.8
2023-06-06	14:09:43	30.38790 ∞	-90.05642 ∞	Mandeville 08	Control	758.3	8.35	-124.8	68.5	516	509.6	0.24	508.9	331	78.2	-2.9	-2.9	79.4	6.48	79.6
2023-06-06	14:09:45	30.38790 ∞	-90.05641 ∞	Mandeville 08	Control	758.4	8.36	-125.3	68.6	515.8	509.5	0.24	508.8	331	78.2	-2.9	-2.9	79.3	6.47	79.5
2023-06-06	14:16:01	30.38876 ∞	-90.05750 ∞	Mandeville 09	Control	758.4	7.81	-92.8	63.1	434.6	421.6	0.2	420.3	274	79.9	-3.2	-3.2	72.6	5.82	72.7
2023-06-06	14:16:07	30.38875 ∞	-90.05749 ∞	Mandeville 09	Control	758.4	7.79	-91.9	63.9	434.1	421.2	0.2	419.8	274	79.9	-3.2	-3.2	72	5.77	72.2
2023-06-06	14:21:37	30.38849 ∞	-90.05709 ∞	Mandeville 10	Control	758.4	7.26	-60.2	-54.2	166.7	174.2	0.08	174.9	113	72.9	-2.3	-2.3	19.4	1.67	19.5
2023-06-06	14:21:43	30.38850 ∞	-90.05711 ∞	Mandeville 10	Control	758.6	7.23	-58.2	-55.4	166.9	174.5	0.08	175.2	113	72.9	-2.3	-2.3	18.2	1.57	18.2
2023-06-06	14:23:23	30.38828 ∞	-90.05686 ∞	Mandeville 10	Control	758.5	7.56	-78.1	-66.4	493.6	482.6	0.23	481.5	314	79.1	-3.1	-3.1	96.3	7.78	96.5
2023-06-06	14:23:24	30.38828 ∞	-90.05685 ∞	Mandeville 10	Control	758.5	7.57	-78.4	-66.5	493.5	482.6	0.23	481.5	314	79.1	-3.1	-3.1	96.3	7.78	96.5
2023-06-08	10:07:21	0.00000 ∞	0.00000 ∞	Covington 01	Exposed	756.6	7.76	-90	149.5	698.1	689.1	0.33	688.2	448	78.2	-2.9	-2.9	23.6	1.92	23.7
2023-06-08	10:07:26	0.00000 ∞	0.00000 ∞	Covington 01	Exposed	756.6	7.77	-90.7	149.4	697.8	689.5	0.33	688.7	448	78.1	-2.9	-2.9	22.1	1.8	22.2
2023-06-08	10:21:19	0.00000 ∞	0.00000 ∞	Covington 02	Exposed	756.7	8.37	-126.3	116.1	371.5	367.9	0.17	367.5	239	77.9	-3	-3	49.2	4.02	49.4
2023-06-08	10:22:05	0.00000 ∞	0.00000 ∞	Covington 02	Exposed	756.6	8.14	-112.1	126.4	365.5	365.2	0.17	365.2	237	77.1	-2.8	-2.8	30.7	2.53	30.9
2023-06-08	10:22:12	0.00000 ∞	0.00000 ∞	Covington 02	Exposed	756.6	8.09	-109	127.4	365.7	365.1	0.17	365.1	237	77.1	-2.8	-2.8	30.1	2.48	30.2
2023-06-08	10:41:28	30.45630 ∞	-90.06033 ∞	Covington 03	Exposed	756.4	9.09	-168.4	150.1	658.5	659.3	0.32	659.4	429	76.9	-2.7	-2.7	51.8	4.28	52
2023-06-08	10:41:29	30.45630 ∞	-90.06034 ∞	Covington 03	Exposed	756.5	9.08	-167.6	149.7	658.3	659.4	0.32	659.6	429	76.8	-2.7	-2.7	51.1	4.23	51.4
2023-06-08	11:48:04	0.00000 ∞	0.00000 ∞	Covington 04	Exposed	756.2	8.28	-121.1	142.1	176.1	171.2	0.08	170.7	111	79.7	-3.3	-3.3	104.7	8.41	105.2
2023-06-08	11:48:06	0.00000 ∞	0.00000 ∞	Covington 04	Exposed	756.3	8.29	-121.7	142.7	176.1	171.2	0.08	170.7	111	79.7	-3.3	-3.3	104.7	8.41	105.2
2023-06-08	11:50:43	0.00000 ∞	0.00000 ∞	Covington 04	Exposed	756.3	8.2	-116.4	85	177.2	172.2	0.08	171.6	112	79.8	-3.3	-3.3	107.1	8.6	107.6
2023-06-08	12:18:41	30.47048 ∞	-90.03282 ∞	Abita 01	Control	756.1	8.97	-161.5	122.5	263.6	262.5	0.12	262.4	171	77.4	-2.9	-2.9	85.4	7.02	85.8
2023-06-08	12:18:42	30.47049 ∞	-90.03285 ∞	Abita 01	Control	756	8.96	-161.1	122.2	263.5	262.5	0.12	262.3	171	77.4	-2.9	-2.9	85.3	7.01	85.7
2023-06-08	12:19:51	30.47054 ∞	-90.03302 ∞	Abita 02	Control	756	8.1	-110	122.5	267.1	266.5	0.13	266.5	173	77.2	-2.9	-2.9	52.4	4.32	52.7
2023-06-08	12:19:55	30.47054 ∞	-90.03302 ∞	Abita 02	Control	756	8.08	-109	123	267.1	266.7	0.13	266.7	173	77.1	-2.9	-2.9	51.6	4.25	51.9
2023-06-08	12:56:44	30.46496 ∞	-90.02806 ∞	Abita 03	Control	755.8	7.1	-50.7	169.7	979.8	855.5	0.41	841.2	556	90.7	-4.9	-4.9	128.9	9.3	129.6
2023-06-08	12:56:45	30.46496 ∞	-90.02806 ∞	Abita 03	Control	755.8	7.1	-51	169.5	980.3	856.1	0.41	841.9	556	90.7	-4.9	-4.9	129	9.31	129.7
2023-06-08	12:58:13	30.46497 ∞	-90.02777 ∞	Abita 04	Control	755.8	8.18	-116.2	134.7	950.1	829.4	0.4	815.6	539	90.7	-4.9	-4.9	147.8	10.66	148.6
2023-06-08	12:58:16	30.46497 ∞	-90.02776 ∞	Abita 04	Control	755.8	8.18	-116.6	134.1	950.1	830	0.4	816.2	539	90.6	-4.9	-4.9	148.4	10.71	149.2
2023-06-08	13:00:07	30.46482 ∞	-90.02800 ∞	Abita 05	Control	755.8	8.2	-117	123.4	810.7	755.4	0.37	749.4	491	83.9	-3.7	-3.7	123.7	9.52	124.4
2023-06-08	13:00:10	30.46483 ∞	-90.02805 ∞	Abita 05	Control	755.8	8.17	-114.8	124.4	811.2	755.8	0.37	749.8	491	83.9	-3.7	-3.7	124.3	9.57	125

## Sheet: Body condition
Site type	Sample Group	ID	Standard Length(mm)	Total Weight (g)	Gonad Weight (g)	Masculanized	Total wt - gonad wt (g)	Somatic index (tot)	Somatic index (tot-gon)	G-S index	Comments
Control	Mandeville	1	40.85	1.016	0.168	N	0.848	0.00149045	0.001244	16.5354	HUGE female
Control	Mandeville	2	29.45	0.411	0.105	N	0.306	0.00160911	0.00119802	25.5474
Control	Mandeville	3	30.95	0.51	0.085	N	0.425	0.00172024	0.00143353	16.6667
Control	Mandeville	4	33.64	0.619	0.081	N	0.538	0.00162601	0.00141323	13.0856
Control	Mandeville	5	28.44	0.4	0.085	N	0.315	0.00173889	0.00136937	21.25
Control	Mandeville	6	29.12	0.387	0.066	N	0.321	0.00156724	0.00129996	17.0543
Control	Mandeville	7	23.42	0.18	0.019	N	0.161	0.00140124	0.00125333	10.5556
Control	Mandeville	8	27.51	0.336	0.053	N	0.283	0.00161387	0.0013593	15.7738
Control	Mandeville	9	28.55	0.372	0.074	N	0.298	0.00159854	0.00128055	19.8925
Control	Mandeville	10	34.17	0.531	0.032	N	0.499	0.00133094	0.00125074	6.02637
Control	Mandeville	11	25.24	0.236	0.027	N	0.209	0.00146772	0.00129981	11.4407
Control	Mandeville	12	25.75	0.249	0.046	N	0.203	0.00145837	0.00118895	18.4739
Control	Mandeville	13	23.16	0.177	0.032	N	0.145	0.00142481	0.00116722	18.0791
Control	Mandeville	14	25.87	0.241	0.034	N	0.207	0.00139196	0.00119559	14.1079
Control	Mandeville	15	28.16	0.255	0.023	N	0.232	0.00114194	0.00103894	9.01961	Low somatic index
Control	Mandeville	16	28.59	0.4	0.1	N	0.3	0.00171166	0.00128375	25
Control	Mandeville	17	33.56	0.577	0.127	N	0.45	0.00152655	0.00119055	22.0104
Control	Mandeville	18	28.75	0.359	0.097	N	0.262	0.00151071	0.00110252	27.0195
Control	Mandeville	19	32.16	0.457	0.023	N	0.434	0.00137394	0.00130479	5.03282
Control	Mandeville	20	34.3	0.614	0.119	N	0.495	0.00152155	0.00122666	19.3811
Control	Mandeville	21	28.18	0.326	0.066	N	0.26	0.00145678	0.00116185	20.2454
Control	Mandeville	22	25.99	0.268	0.038	N	0.23	0.00152657	0.00131011	14.1791
Control	Mandeville	23	26.46	0.25	0.036	N	0.214	0.00134949	0.00115517	14.4
Control	Mandeville	24	25.35	0.238	0.04	N	0.198	0.00146098	0.00121543	16.8067
Control	Mandeville	25	28.57	0.374	0.074	N	0.3	0.00160377	0.00128644	19.7861
Exposed	Slidell	1	33.95	0.749	0.098	Y	0.651	0.00191409	0.00166365	13.0841
Exposed	Slidell	2	25.1	0.27	0.036	Y	0.234	0.00170743	0.00147977	13.3333
Exposed	Slidell	3	30.26	0.394	0.041	Y	0.353	0.00142197	0.001274	10.4061
Exposed	Slidell	4	28.75	0.422	0.09	Y	0.332	0.00177582	0.00139709	21.327
Exposed	Slidell	5	22.17	0.189	0.03	Y	0.159	0.00173446	0.00145915	15.873
Exposed	Slidell	6	21.76	0.162		male	0.162	0.00157231	0.00157231	0
Exposed	Slidell	7	26.77	0.295	0.057	Y	0.238	0.00153772	0.0012406	19.322
Exposed	Slidell	8	22.4	0.191	0.032	N	0.159	0.00169938	0.00141466	16.7539
Exposed	Slidell	9	20.43	0.149	0.03	Y	0.119	0.00174736	0.00139554	20.1342
Exposed	Slidell	10	20.69	0.142	0.02	N	0.122	0.00160327	0.00137746	14.0845
Exposed	Slidell	11	25.28	0.269	0.032	Y	0.237	0.00166503	0.00146696	11.8959
Exposed	Slidell	12	22.09	0.16	0.028	Y	0.132	0.00148434	0.00122458	17.5
Exposed	Slidell	13	20.86	0.135	0.026	N	0.109	0.00148727	0.00120084	19.2593
Exposed	Slidell	14	21.05	0.162	0.041	N	0.121	0.00173684	0.00129727	25.3086
Exposed	Slidell	15	21.51	0.147	0.032	Y	0.115	0.00147705	0.00115552	21.7687
Exposed	Slidell	16	22.18	0.181	0.024	N	0.157	0.0016588	0.00143885	13.2597
Exposed	Slidell	17	24.35	0.216	0.05	Y	0.166	0.00149609	0.00114977	23.1481
Exposed	Slidell	18	27.05	0.347	0.063	Y	0.284	0.00175318	0.00143488	18.1556
Exposed	Slidell	19	21.85	0.196	0.029	Y	0.167	0.00187889	0.00160089	14.7959
Exposed	Slidell	20	27	0.351	0.101	Y	0.25	0.00178326	0.00127013	28.7749
Exposed	Slidell	21	23.38	0.214	0.021	Y	0.193	0.00167448	0.00151016	9.81308
Exposed	Slidell	22	26.48	0.27	0.028	Y	0.242	0.00145415	0.00130335	10.3704
Exposed	Slidell	23	26.03	0.309	0.059	Y	0.25	0.00175201	0.00141748	19.0939
Exposed	Slidell	24	24.03	0.225	0.03	Y	0.195	0.00162152	0.00140531	13.3333
Exposed	Slidell	25	26.2	0.298	0.039	Y	0.259	0.00165696	0.00144011	13.0872
Exposed	Slidell	26	21.05	0.159	0.049	N	0.11	0.00170467	0.00117933	30.8176
Control	Abita Springs	1	40.22	1.307	0.17	N	1.137	0.00200886	0.00174757	13.0069
Control	Abita Springs	2	25.46	0.152	0.027	N	0.125	0.000921019	0.000757417	17.7632
Control	Abita Springs	3	29.31	0.369	0.072	N	0.297	0.00146548	0.00117953	19.5122
Control	Abita Springs	4	25.74	0.167	0.049	N	0.118	0.000979244	0.000691921	29.3413
Control	Abita Springs	5	29.73	0.428	0.037	N	0.391	0.00162877	0.00148796	8.64486
Control	Abita Springs	6	30.95	0.481	0.063	N	0.418	0.00162242	0.00140992	13.0977
Control	Abita Springs	7	26.07	0.219	0.024	N	0.195	0.00123601	0.00110055	10.9589
Control	Abita Springs	8	29.28	0.326	0.029	N	0.297	0.00129869	0.00118316	8.89571
Control	Abita Springs	9	26.21	0.218	0.034	N	0.184	0.00121075	0.00102192	15.5963
Control	Abita Springs	10	26.52	0.253	0.023	N	0.23	0.00135644	0.00123313	9.09091
Control	Abita Springs	11	26.66	0.231	0.039	N	0.192	0.00121908	0.00101326	16.8831
Control	Abita Springs	12	22.74	0.182	0.021	N	0.161	0.00154775	0.00136916	11.5385
Control	Abita Springs	13	28.95	0.342	0.029	N	0.313	0.00140955	0.00129003	8.47953
Control	Abita Springs	14	26.51	0.271	0.04	N	0.231	0.00145459	0.00123989	14.7601
Control	Abita Springs	15	23.65	0.185	0.032	N	0.153	0.00139855	0.00115664	17.2973
Control	Abita Springs	16	25.37	0.189	0.031	N	0.158	0.00115745	0.0009676	16.4021
Control	Abita Springs	17	27.16	0.299	0.051	N	0.248	0.00149239	0.00123783	17.0569
Control	Abita Springs	18	24.83	0.193	0.029	N	0.164	0.00126074	0.00107131	15.0259
Control	Abita Springs	19	30.37	0.361	0.047	N	0.314	0.00128876	0.00112097	13.0194
Control	Abita Springs	20	26.5	0.211	0.049	N	0.162	0.00113382	0.000870517	23.2227
Control	Abita Springs	21	30.25	0.299	0.051	N	0.248	0.00108018	0.000895933	17.0569
Control	Abita Springs	22	26.17	0.223	0.027	N	0.196	0.00124421	0.00109357	12.1076
Control	Abita Springs	23	29.91	0.407	0.081	N	0.326	0.00152106	0.00121834	19.9017
Control	Abita Springs	24	22.13	0.174	0.022	N	0.152	0.00160548	0.00140249	12.6437
Control	Abita Springs	25	27.1	0.268	0.063	N	0.205	0.00134656	0.00103002	23.5075
Exposed	Covington	1	35.26	0.643	0.081	Y	0.562	0.00146678	0.001282	12.5972
Exposed	Covington	2	31.08	0.48	0.049	Y	0.431	0.00159881	0.0014356	10.2083
Exposed	Covington	3	28.6	0.329	0.067	Y	0.262	0.00140636	0.00111996	20.3647
Exposed	Covington	4	25.52	0.219	0.02	Y	0.199	0.00131766	0.00119732	9.13242
Exposed	Covington	5	28.13	0.391	0.043	Y	0.348	0.00175658	0.0015634	10.9974
Exposed	Covington	6	25.44	0.279	0.074	Y	0.205	0.00169454	0.0012451	26.5233
Exposed	Covington	7	22.77	0.145	0.027	N	0.118	0.00122823	0.000999523	18.6207
Exposed	Covington	8	29.77	0.259	0.02	Y	0.239	0.000981665	0.000905861	7.72201
Exposed	Covington	9	21.82	0.148	0.046	Y	0.102	0.00142461	0.000981829	31.0811
Exposed	Covington	10	20.76	0.12	0.017	N	0.103	0.00134122	0.00115121	14.1667
Exposed	Covington	11	23.82	0.185	0.035	Y	0.15	0.00136882	0.00110985	18.9189
Exposed	Covington	12	22.9	0.16	0.017	N	0.143	0.00133234	0.00119077	10.625
Exposed	Covington	13	21.21	0.185	0.027	N	0.158	0.00193887	0.0016559	14.5946
Exposed	Covington	14	22.76	0.212	0.034	Y	0.178	0.00179812	0.00150974	16.0377
Exposed	Covington	15	25.21	0.217	0.016	N	0.201	0.00135438	0.00125452	7.37327
Exposed	Covington	16	27.12	0.291	0.046	Y	0.245	0.00145889	0.00122828	15.8076
Exposed	Covington	17	32.38	0.462	0.025	Y	0.437	0.00136085	0.00128721	5.41126
Exposed	Covington	18	33.62	0.495	0.053	Y	0.442	0.0013026	0.00116313	10.7071
Exposed	Covington	19	23.29	0.195	0.051	Y	0.144	0.00154357	0.00113987	26.1538
Exposed	Covington	20	33.13	0.517	0.031	N	0.486	0.00142176	0.00133651	5.99613
Exposed	Covington	21	21.94	0.167	0.025	Y	0.142	0.00158127	0.00134455	14.9701
Exposed	Covington	22	20.03	0.137	0.011	Y	0.126	0.00170482	0.00156793	8.0292
Exposed	Covington	23	22.4	0.161	0.029	N	0.132	0.00143246	0.00117444	18.0124
Exposed	Covington	24	21.18	0.163	0.037	N	0.126	0.00171558	0.00132615	22.6994
Exposed	Covington	25	18.6	0.12	0.019	N	0.101	0.00186484	0.00156958	15.8333

## Sheet: Body condition (2)
Treatment	Population	Test	Standard Length(mm)	Standard Length(cm)	Total Weight (g)	Somatic index (mm/g)	Somatic index (cm/g)
Control	1 Mandeville	Body condition	40.85	4.085	1.016	0.00149045	1.49045
Control	1 Mandeville	Body condition	29.45	2.945	0.411	0.00160911	1.60911
Control	1 Mandeville	Body condition	30.95	3.095	0.51	0.00172024	1.72024
Control	1 Mandeville	Body condition	33.64	3.364	0.619	0.00162601	1.62601
Control	1 Mandeville	Body condition	28.44	2.844	0.4	0.00173889	1.73889
Control	1 Mandeville	Body condition	29.12	2.912	0.387	0.00156724	1.56724
Control	1 Mandeville	Body condition	23.42	2.342	0.18	0.00140124	1.40124
Control	1 Mandeville	Body condition	27.51	2.751	0.336	0.00161387	1.61387
Control	1 Mandeville	Body condition	28.55	2.855	0.372	0.00159854	1.59854
Control	1 Mandeville	Body condition	34.17	3.417	0.531	0.00133094	1.33094
Control	1 Mandeville	Body condition	25.24	2.524	0.236	0.00146772	1.46772
Control	1 Mandeville	Body condition	25.75	2.575	0.249	0.00145837	1.45837
Control	1 Mandeville	Body condition	23.16	2.316	0.177	0.00142481	1.42481
Control	1 Mandeville	Body condition	25.87	2.587	0.241	0.00139196	1.39196
Control	1 Mandeville	Body condition	28.16	2.816	0.255	0.00114194	1.14194
Control	1 Mandeville	Body condition	28.59	2.859	0.4	0.00171166	1.71166
Control	1 Mandeville	Body condition	33.56	3.356	0.577	0.00152655	1.52655
Control	1 Mandeville	Body condition	28.75	2.875	0.359	0.00151071	1.51071
Control	1 Mandeville	Body condition	32.16	3.216	0.457	0.00137394	1.37394
Control	1 Mandeville	Body condition	34.3	3.43	0.614	0.00152155	1.52155
Control	1 Mandeville	Body condition	28.18	2.818	0.326	0.00145678	1.45678
Control	1 Mandeville	Body condition	25.99	2.599	0.268	0.00152657	1.52657
Control	1 Mandeville	Body condition	26.46	2.646	0.25	0.00134949	1.34949
Control	1 Mandeville	Body condition	25.35	2.535	0.238	0.00146098	1.46098
Control	1 Mandeville	Body condition	28.57	2.857	0.374	0.00160377	1.60377
Exposed	3 Slidell	Body condition	33.95	3.395	0.749	0.00191409	1.91409
Exposed	3 Slidell	Body condition	25.1	2.51	0.27	0.00170743	1.70743
Exposed	3 Slidell	Body condition	30.26	3.026	0.394	0.00142197	1.42197
Exposed	3 Slidell	Body condition	28.75	2.875	0.422	0.00177582	1.77582
Exposed	3 Slidell	Body condition	22.17	2.217	0.189	0.00173446	1.73446
Exposed	3 Slidell	Body condition	26.77	2.677	0.295	0.00153772	1.53772
Exposed	3 Slidell	Body condition	22.4	2.24	0.191	0.00169938	1.69938
Exposed	3 Slidell	Body condition	20.43	2.043	0.149	0.00174736	1.74736
Exposed	3 Slidell	Body condition	25.28	2.528	0.269	0.00166503	1.66503
Exposed	3 Slidell	Body condition	22.09	2.209	0.16	0.00148434	1.48434
Exposed	3 Slidell	Body condition	20.86	2.086	0.135	0.00148727	1.48727
Exposed	3 Slidell	Body condition	21.05	2.105	0.162	0.00173684	1.73684
Exposed	3 Slidell	Body condition	21.51	2.151	0.147	0.00147705	1.47705
Exposed	3 Slidell	Body condition	22.18	2.218	0.181	0.0016588	1.6588
Exposed	3 Slidell	Body condition	24.35	2.435	0.216	0.00149609	1.49609
Exposed	3 Slidell	Body condition	27.05	2.705	0.347	0.00175318	1.75318
Exposed	3 Slidell	Body condition	21.85	2.185	0.196	0.00187889	1.87889
Exposed	3 Slidell	Body condition	27	2.7	0.351	0.00178326	1.78326
Exposed	3 Slidell	Body condition	23.38	2.338	0.214	0.00167448	1.67448
Exposed	3 Slidell	Body condition	26.48	2.648	0.27	0.00145415	1.45415
Exposed	3 Slidell	Body condition	26.03	2.603	0.309	0.00175201	1.75201
Exposed	3 Slidell	Body condition	24.03	2.403	0.225	0.00162152	1.62152
Exposed	3 Slidell	Body condition	26.2	2.62	0.298	0.00165696	1.65696
Exposed	3 Slidell	Body condition	21.05	2.105	0.159	0.00170467	1.70467
Control	2 Abita Springs	Body condition	40.22	4.022	1.307	0.00200886	2.00886
Control	2 Abita Springs	Body condition	25.46	2.546	0.152	0.000921019	0.921019
Control	2 Abita Springs	Body condition	29.31	2.931	0.369	0.00146548	1.46548
Control	2 Abita Springs	Body condition	25.74	2.574	0.167	0.000979244	0.979244
Control	2 Abita Springs	Body condition	29.73	2.973	0.428	0.00162877	1.62877
Control	2 Abita Springs	Body condition	30.95	3.095	0.481	0.00162242	1.62242
Control	2 Abita Springs	Body condition	26.07	2.607	0.219	0.00123601	1.23601
Control	2 Abita Springs	Body condition	29.28	2.928	0.326	0.00129869	1.29869
Control	2 Abita Springs	Body condition	26.21	2.621	0.218	0.00121075	1.21075
Control	2 Abita Springs	Body condition	26.52	2.652	0.253	0.00135644	1.35644
Control	2 Abita Springs	Body condition	26.66	2.666	0.231	0.00121908	1.21908
Control	2 Abita Springs	Body condition	22.74	2.274	0.182	0.00154775	1.54775
Control	2 Abita Springs	Body condition	28.95	2.895	0.342	0.00140955	1.40955
Control	2 Abita Springs	Body condition	26.51	2.651	0.271	0.00145459	1.45459
Control	2 Abita Springs	Body condition	23.65	2.365	0.185	0.00139855	1.39855
Control	2 Abita Springs	Body condition	25.37	2.537	0.189	0.00115745	1.15745
Control	2 Abita Springs	Body condition	27.16	2.716	0.299	0.00149239	1.49239
Control	2 Abita Springs	Body condition	24.83	2.483	0.193	0.00126074	1.26074
Control	2 Abita Springs	Body condition	30.37	3.037	0.361	0.00128876	1.28876
Control	2 Abita Springs	Body condition	26.5	2.65	0.211	0.00113382	1.13382
Control	2 Abita Springs	Body condition	30.25	3.025	0.299	0.00108018	1.08018
Control	2 Abita Springs	Body condition	26.17	2.617	0.223	0.00124421	1.24421
Control	2 Abita Springs	Body condition	29.91	2.991	0.407	0.00152106	1.52106
Control	2 Abita Springs	Body condition	22.13	2.213	0.174	0.00160548	1.60548
Control	2 Abita Springs	Body condition	27.1	2.71	0.268	0.00134656	1.34656
Exposed	4 Covington	Body condition	35.26	3.526	0.643	0.00146678	1.46678
Exposed	4 Covington	Body condition	31.08	3.108	0.48	0.00159881	1.59881
Exposed	4 Covington	Body condition	28.6	2.86	0.329	0.00140636	1.40636
Exposed	4 Covington	Body condition	25.52	2.552	0.219	0.00131766	1.31766
Exposed	4 Covington	Body condition	28.13	2.813	0.391	0.00175658	1.75658
Exposed	4 Covington	Body condition	25.44	2.544	0.279	0.00169454	1.69454
Exposed	4 Covington	Body condition	22.77	2.277	0.145	0.00122823	1.22823
Exposed	4 Covington	Body condition	29.77	2.977	0.259	0.000981665	0.981665
Exposed	4 Covington	Body condition	21.82	2.182	0.148	0.00142461	1.42461
Exposed	4 Covington	Body condition	20.76	2.076	0.12	0.00134122	1.34122
Exposed	4 Covington	Body condition	23.82	2.382	0.185	0.00136882	1.36882
Exposed	4 Covington	Body condition	22.9	2.29	0.16	0.00133234	1.33234
Exposed	4 Covington	Body condition	21.21	2.121	0.185	0.00193887	1.93887
Exposed	4 Covington	Body condition	22.76	2.276	0.212	0.00179812	1.79812
Exposed	4 Covington	Body condition	25.21	2.521	0.217	0.00135438	1.35438
Exposed	4 Covington	Body condition	27.12	2.712	0.291	0.00145889	1.45889
Exposed	4 Covington	Body condition	32.38	3.238	0.462	0.00136085	1.36085
Exposed	4 Covington	Body condition	33.62	3.362	0.495	0.0013026	1.3026
Exposed	4 Covington	Body condition	23.29	2.329	0.195	0.00154357	1.54357
Exposed	4 Covington	Body condition	33.13	3.313	0.517	0.00142176	1.42176
Exposed	4 Covington	Body condition	21.94	2.194	0.167	0.00158127	1.58127
Exposed	4 Covington	Body condition	20.03	2.003	0.137	0.00170482	1.70482
Exposed	4 Covington	Body condition	22.4	2.24	0.161	0.00143246	1.43246
Exposed	4 Covington	Body condition	21.18	2.118	0.163	0.00171558	1.71558
Exposed	4 Covington	Body condition	18.6	1.86	0.12	0.00186484	1.86484
Control	1 Mandeville	Toxicity	33.27	3.327	0.554	0.00150436	1.50436
Control	1 Mandeville	Toxicity	29.65	2.965	0.567	0.00217525	2.17525
Control	1 Mandeville	Toxicity	26.77	2.677	0.326	0.00169931	1.69931
Control	1 Mandeville	Toxicity	34.45	3.445	0.725	0.00177325	1.77325
Control	1 Mandeville	Toxicity	33.78	3.378	0.808	0.0020962	2.0962
Control	1 Mandeville	Toxicity	32.85	3.285	0.626	0.00176591	1.76591
Control	1 Mandeville	Toxicity	32.95	3.295	0.508	0.00142003	1.42003
Control	1 Mandeville	Toxicity	28.69	2.869	0.479	0.00202835	2.02835
Control	1 Mandeville	Toxicity	34.14	3.414	0.713	0.00179184	1.79184
Control	1 Mandeville	Toxicity	30.82	3.082	0.565	0.00192997	1.92997
Control	1 Mandeville	Toxicity	38.83	3.883	1.385	0.00236563	2.36563
Control	1 Mandeville	Toxicity	34.56	3.456	0.687	0.00166432	1.66432
Control	1 Mandeville	Toxicity	26.18	2.618	0.315	0.0017555	1.7555
Control	1 Mandeville	Toxicity	25.84	2.584	0.307	0.00177935	1.77935
Control	1 Mandeville	Toxicity	27.66	2.766	0.414	0.00195634	1.95634
Control	1 Mandeville	Toxicity	28.18	2.818	0.718	0.0032085	3.2085
Control	1 Mandeville	Toxicity	26.43	2.643	0.507	0.0027461	2.7461
Control	1 Mandeville	Toxicity	34.96	3.496	0.509	0.00119125	1.19125
Control	1 Mandeville	Toxicity	40.49	4.049	1.278	0.00192525	1.92525
Control	1 Mandeville	Toxicity	30.3	3.03	0.443	0.00159249	1.59249
Control	1 Mandeville	Toxicity	24.18	2.418	0.228	0.00161275	1.61275
Control	1 Mandeville	Toxicity	30.27	3.027	0.526	0.00189648	1.89648
Control	1 Mandeville	Toxicity	29.43	2.943	0.448	0.00175755	1.75755
Control	1 Mandeville	Toxicity	24.36	2.436	0.241	0.00166719	1.66719
Control	1 Mandeville	Toxicity	33.12	3.312	0.648	0.00178363	1.78363
Control	1 Mandeville	Toxicity	22.01	2.201	0.156	0.00146307	1.46307
Control	1 Mandeville	Toxicity	29.85	2.985	0.539	0.00202654	2.02654
Control	1 Mandeville	Toxicity	21.3	2.13	0.148	0.00153152	1.53152
Control	1 Mandeville	Toxicity	21.91	2.191	0.19	0.00180645	1.80645
Control	1 Mandeville	Toxicity	27.96	2.796	0.218	0.000997344	0.997344
Control	1 Mandeville	Toxicity	31.23	3.123	0.407	0.00133622	1.33622
Control	1 Mandeville	Toxicity	35.74	3.574	0.77	0.00168666	1.68666
Control	1 Mandeville	Toxicity	34.75	3.475	0.686	0.00163478	1.63478
Control	1 Mandeville	Toxicity	26.94	2.694	0.297	0.00151902	1.51902
Control	1 Mandeville	Toxicity	30.29	3.029	0.412	0.00148252	1.48252
Control	1 Mandeville	Toxicity	33.12	3.312	0.639	0.00175885	1.75885
Control	1 Mandeville	Toxicity	39.9	3.99	0.935	0.00147195	1.47195
Control	1 Mandeville	Toxicity	30.79	3.079	0.451	0.00154507	1.54507
Control	1 Mandeville	Toxicity	29.74	2.974	0.47	0.0017868	1.7868
Control	1 Mandeville	Toxicity	25.39	2.539	0.343	0.00209559	2.09559
Control	1 Mandeville	Toxicity	37.44	3.744	0.94	0.0017911	1.7911
Control	1 Mandeville	Toxicity	24.55	2.455	0.264	0.00178422	1.78422
Control	1 Mandeville	Toxicity	23.44	2.344	0.264	0.00204989	2.04989
Control	1 Mandeville	Toxicity	30.68	3.068	0.48	0.00166217	1.66217
Control	1 Mandeville	Toxicity	21.9	2.19	0.221	0.00210407	2.10407
Control	1 Mandeville	Toxicity	27.31	2.731	0.398	0.00195397	1.95397
Control	1 Mandeville	Toxicity	32.07	3.207	0.593	0.00179787	1.79787
Control	1 Mandeville	Toxicity	22.48	2.248	0.195	0.00171651	1.71651
Control	1 Mandeville	Toxicity	25.46	2.546	0.299	0.00181174	1.81174
Control	1 Mandeville	Toxicity	24.86	2.486	0.257	0.00167275	1.67275
Control	1 Mandeville	Toxicity	36.88	3.688	1.452	0.00289464	2.89464
Control	1 Mandeville	Toxicity	28.54	2.854	0.421	0.00181101	1.81101
Control	1 Mandeville	Toxicity	30.41	3.041	0.542	0.0019273	1.9273
Control	1 Mandeville	Toxicity	23.53	2.353	0.26	0.00199576	1.99576
Control	1 Mandeville	Toxicity	35.31	3.531	0.696	0.00158094	1.58094
Control	1 Mandeville	Toxicity	28.15	2.815	0.41	0.00183801	1.83801
Control	1 Mandeville	Toxicity	25.31	2.531	0.297	0.00183181	1.83181
Control	1 Mandeville	Toxicity	30.46	3.046	0.557	0.0019709	1.9709
Control	1 Mandeville	Toxicity	20.96	2.096	0.225	0.00244348	2.44348
Control	1 Mandeville	Toxicity	28.89	2.889	0.44	0.00182478	1.82478
Control	1 Mandeville	Toxicity	34.87	3.487	0.69	0.0016274	1.6274
Control	1 Mandeville	Toxicity	34.39	3.439	0.71	0.00174567	1.74567
Control	1 Mandeville	Toxicity	31.94	3.194	0.659	0.00202246	2.02246
Control	1 Mandeville	Toxicity	33.5	3.35	0.72	0.00191513	1.91513
Control	1 Mandeville	Toxicity	27.95	2.795	0.49	0.00224414	2.24414
Control	1 Mandeville	Toxicity	22.12	2.212	0.245	0.00226366	2.26366
Control	1 Mandeville	Toxicity	22.85	2.285	0.264	0.00221282	2.21282
Control	1 Mandeville	Toxicity	38.42	3.842	1.2	0.00211597	2.11597
Control	1 Mandeville	Toxicity	25.63	2.563	0.403	0.00239364	2.39364
Control	1 Mandeville	Toxicity	29.67	2.967	0.517	0.00197942	1.97942
Control	1 Mandeville	Toxicity	22.87	2.287	0.277	0.00231569	2.31569
Control	1 Mandeville	Toxicity	37.17	3.717	1.02	0.0019862	1.9862
Control	1 Mandeville	Toxicity	33.13	3.313	0.665	0.00182876	1.82876
Control	1 Mandeville	Toxicity	34.29	3.429	0.772	0.00191476	1.91476
Control	1 Mandeville	Toxicity	31.23	3.123	0.58	0.0019042	1.9042
Control	1 Mandeville	Toxicity	31.24	3.124	0.579	0.00189909	1.89909
Control	1 Mandeville	Toxicity	32.52	3.252	0.713	0.00207318	2.07318
Control	1 Mandeville	Toxicity	25.24	2.524	0.345	0.00214561	2.14561
Control	1 Mandeville	Toxicity	25.2	2.52	0.364	0.00227457	2.27457
Control	1 Mandeville	Toxicity	21.29	2.129	0.261	0.00270467	2.70467
Control	1 Mandeville	Toxicity	33.84	3.384	0.789	0.00203604	2.03604
Control	1 Mandeville	Toxicity	29.08	2.908	0.521	0.00211863	2.11863
Control	1 Mandeville	Toxicity	40.28	4.028	1.138	0.0017413	1.7413
Control	1 Mandeville	Toxicity	29.34	2.934	0.534	0.00211427	2.11427
Control	1 Mandeville	Toxicity	23.1	2.31	0.326	0.00264473	2.64473
Control	1 Mandeville	Toxicity	29.18	2.918	0.548	0.00220559	2.20559
Control	1 Mandeville	Toxicity	24.46	2.446	0.38	0.00259665	2.59665
Control	1 Mandeville	Toxicity	35.84	3.584	0.722	0.00156831	1.56831
Control	1 Mandeville	Toxicity	31.48	3.148	0.541	0.00173418	1.73418
Control	1 Mandeville	Toxicity	42.7	4.27	1.568	0.00201401	2.01401
Control	1 Mandeville	Toxicity	36.76	3.676	0.632	0.0012723	1.2723
Control	1 Mandeville	Toxicity	31.61	3.161	0.545	0.00172553	1.72553
Control	1 Mandeville	Toxicity	34.47	3.447	0.848	0.00207048	2.07048
Control	1 Mandeville	Toxicity	37.14	3.714	0.944	0.00184266	1.84266
Control	1 Mandeville	Toxicity	35.55	3.555	0.711	0.00158253	1.58253
Control	1 Mandeville	Toxicity	29.2	2.92	0.482	0.00193597	1.93597
Control	1 Mandeville	Toxicity	32.52	3.252	0.612	0.00177951	1.77951
Control	1 Mandeville	Toxicity	26.79	2.679	0.449	0.00233522	2.33522
Control	1 Mandeville	Toxicity	35.88	3.588	0.824	0.0017839	1.7839
Control	1 Mandeville	Toxicity	29.09	2.909	0.471	0.00191333	1.91333
Control	1 Mandeville	Toxicity	25.69	2.569	0.407	0.0024005	2.4005
Control	1 Mandeville	Toxicity	33.1	3.31	0.734	0.00202401	2.02401
Control	1 Mandeville	Toxicity	25.35	2.535	0.355	0.00217919	2.17919
Control	1 Mandeville	Toxicity	28.24	2.824	0.442	0.00196258	1.96258
Control	2 Abita Springs	Toxicity	32.71	3.271	0.559	0.00159724	1.59724
Control	2 Abita Springs	Toxicity	32.28	3.228	0.391	0.00116246	1.16246
Control	2 Abita Springs	Toxicity	34.15	3.415	0.517	0.00129813	1.29813
Control	2 Abita Springs	Toxicity	26.26	2.626	0.368	0.00203219	2.03219
Control	2 Abita Springs	Toxicity	34.17	3.417	0.729	0.00182723	1.82723
Control	2 Abita Springs	Toxicity	32.1	3.21	0.61	0.00184423	1.84423
Control	2 Abita Springs	Toxicity	38.64	3.864	1.127	0.0019535	1.9535
Control	2 Abita Springs	Toxicity	27.88	2.788	0.301	0.00138896	1.38896
Control	2 Abita Springs	Toxicity	24.48	2.448	0.296	0.0020177	2.0177
Control	2 Abita Springs	Toxicity	32.89	3.289	0.76	0.0021361	2.1361
Control	2 Abita Springs	Toxicity	37.39	3.739	1.082	0.00206995	2.06995
Control	2 Abita Springs	Toxicity	30.42	3.042	0.592	0.00210302	2.10302
Control	2 Abita Springs	Toxicity	23.42	2.342	0.209	0.00162699	1.62699
Control	2 Abita Springs	Toxicity	25.44	2.544	0.306	0.00185853	1.85853
Control	2 Abita Springs	Toxicity	31.32	3.132	0.43	0.0013996	1.3996
Control	2 Abita Springs	Toxicity	28.2	2.82	0.415	0.00185055	1.85055
Control	2 Abita Springs	Toxicity	30.48	3.048	0.416	0.00146909	1.46909
Control	2 Abita Springs	Toxicity	39.97	3.997	1.014	0.00158795	1.58795
Control	2 Abita Springs	Toxicity	29.91	2.991	0.468	0.00174903	1.74903
Control	2 Abita Springs	Toxicity	32.45	3.245	0.667	0.00195201	1.95201
Control	2 Abita Springs	Toxicity	26.6	2.66	0.334	0.0017746	1.7746
Control	2 Abita Springs	Toxicity	32.5	3.25	0.676	0.00196923	1.96923
Control	2 Abita Springs	Toxicity	33.5	3.35	0.787	0.00209334	2.09334
Control	2 Abita Springs	Toxicity	23.98	2.398	0.242	0.00175496	1.75496
Control	2 Abita Springs	Toxicity	32.98	3.298	0.786	0.00219114	2.19114
Control	2 Abita Springs	Toxicity	18.33	1.833	0.111	0.00180234	1.80234
Control	2 Abita Springs	Toxicity	26.1	2.61	0.331	0.00186169	1.86169
Control	2 Abita Springs	Toxicity	41.17	4.117	1.071	0.00153478	1.53478
Control	2 Abita Springs	Toxicity	30.21	3.021	0.44	0.00159588	1.59588
Control	2 Abita Springs	Toxicity	42.58	4.258	1.228	0.00159067	1.59067
Control	2 Abita Springs	Toxicity	24.6	2.46	0.181	0.00121583	1.21583
Control	2 Abita Springs	Toxicity	23.88	2.388	0.292	0.00214427	2.14427
Control	2 Abita Springs	Toxicity	39.9	3.99	1.48	0.00232993	2.32993
Control	2 Abita Springs	Toxicity	32	3.2	0.632	0.00192871	1.92871
Control	2 Abita Springs	Toxicity	26.18	2.618	0.314	0.00174993	1.74993
Control	2 Abita Springs	Toxicity	30.9	3.09	0.453	0.0015354	1.5354
Control	2 Abita Springs	Toxicity	43.14	4.314	1.493	0.0018596	1.8596
Control	2 Abita Springs	Toxicity	25.62	2.562	0.298	0.00177206	1.77206
Control	2 Abita Springs	Toxicity	25.29	2.529	0.261	0.00161359	1.61359
Control	2 Abita Springs	Toxicity	37.24	3.724	0.974	0.00188595	1.88595
Control	2 Abita Springs	Toxicity	29.54	2.954	0.438	0.00169919	1.69919
Control	2 Abita Springs	Toxicity	31.29	3.129	0.575	0.00187694	1.87694
Control	2 Abita Springs	Toxicity	30.36	3.036	0.559	0.00199759	1.99759
Control	2 Abita Springs	Toxicity	29.48	2.948	0.475	0.00185401	1.85401
Control	2 Abita Springs	Toxicity	29.21	2.921	0.451	0.0018096	1.8096
Control	2 Abita Springs	Toxicity	34.22	3.422	0.658	0.00164205	1.64205
Control	2 Abita Springs	Toxicity	39.31	3.931	1.076	0.00177134	1.77134
Control	2 Abita Springs	Toxicity	24.56	2.456	0.218	0.00147154	1.47154
Control	2 Abita Springs	Toxicity	25.56	2.556	0.298	0.00178457	1.78457
Control	2 Abita Springs	Toxicity	27.98	2.798	0.393	0.00179411	1.79411
Control	2 Abita Springs	Toxicity	32.39	3.239	0.615	0.00180985	1.80985
Control	2 Abita Springs	Toxicity	28.82	2.882	0.377	0.00157492	1.57492
Control	2 Abita Springs	Toxicity	27.83	2.783	0.354	0.00164234	1.64234
Control	2 Abita Springs	Toxicity	32.43	3.243	0.74	0.00216966	2.16966
Control	2 Abita Springs	Toxicity	25.81	2.581	0.275	0.00159944	1.59944
Control	2 Abita Springs	Toxicity	30.3	3.03	0.593	0.0021317	2.1317
Control	2 Abita Springs	Toxicity	34.04	3.404	0.664	0.00168345	1.68345
Control	2 Abita Springs	Toxicity	28.2	2.82	0.428	0.00190852	1.90852
Control	2 Abita Springs	Toxicity	25.86	2.586	0.274	0.0015844	1.5844
Control	2 Abita Springs	Toxicity	29.19	2.919	0.478	0.00192188	1.92188
Control	2 Abita Springs	Toxicity	27.96	2.796	0.288	0.00131759	1.31759
Control	2 Abita Springs	Toxicity	27.61	2.761	0.324	0.00153938	1.53938
Control	2 Abita Springs	Toxicity	22.28	2.228	0.203	0.00183548	1.83548
Control	2 Abita Springs	Toxicity	25	2.5	0.229	0.0014656	1.4656
Control	2 Abita Springs	Toxicity	27.88	2.788	0.357	0.00164737	1.64737
Control	2 Abita Springs	Toxicity	25.54	2.554	0.22	0.00132057	1.32057
Control	2 Abita Springs	Toxicity	29.93	2.993	0.548	0.0020439	2.0439
Control	2 Abita Springs	Toxicity	25.22	2.522	0.303	0.00188889	1.88889
Control	2 Abita Springs	Toxicity	24.89	2.489	0.247	0.00160185	1.60185
Control	2 Abita Springs	Toxicity	28.92	2.892	0.384	0.00158758	1.58758
Control	2 Abita Springs	Toxicity	26.55	2.655	0.37	0.00197701	1.97701
Control	2 Abita Springs	Toxicity	25.29	2.529	0.257	0.00158886	1.58886
Control	2 Abita Springs	Toxicity	42.73	4.273	1.383	0.00177265	1.77265
Control	2 Abita Springs	Toxicity	32.57	3.257	0.631	0.00182632	1.82632
Control	2 Abita Springs	Toxicity	28.96	2.896	0.475	0.00195568	1.95568
Control	2 Abita Springs	Toxicity	28.58	2.858	0.391	0.0016749	1.6749
Control	2 Abita Springs	Toxicity	30.32	3.032	0.469	0.00168262	1.68262
Control	2 Abita Springs	Toxicity	43.34	4.334	1.596	0.0019605	1.9605
Control	2 Abita Springs	Toxicity	28.45	2.845	0.44	0.00191076	1.91076
Control	2 Abita Springs	Toxicity	28.46	2.846	0.483	0.00209528	2.09528
Control	2 Abita Springs	Toxicity	30.97	3.097	0.62	0.00208722	2.08722
Control	2 Abita Springs	Toxicity	28.65	2.865	0.445	0.00189228	1.89228
Control	2 Abita Springs	Toxicity	33.74	3.374	0.676	0.00176	1.76
Control	2 Abita Springs	Toxicity	30.45	3.045	0.551	0.0019516	1.9516
Control	2 Abita Springs	Toxicity	34.16	3.416	0.464	0.00116403	1.16403
Control	2 Abita Springs	Toxicity	29.1	2.91	0.48	0.00194788	1.94788
Control	2 Abita Springs	Toxicity	26.71	2.671	0.374	0.00196268	1.96268
Control	2 Abita Springs	Toxicity	24.48	2.448	0.297	0.00202452	2.02452
Control	2 Abita Springs	Toxicity	26.27	2.627	0.361	0.00199126	1.99126
Control	2 Abita Springs	Toxicity	27.31	2.731	0.354	0.00173795	1.73795
Control	2 Abita Springs	Toxicity	35.13	3.513	0.871	0.00200902	2.00902
Control	2 Abita Springs	Toxicity	35.03	3.503	0.789	0.00183551	1.83551
Control	2 Abita Springs	Toxicity	35.56	3.556	0.904	0.0020104	2.0104
Control	2 Abita Springs	Toxicity	34.84	3.484	0.796	0.00188226	1.88226
Control	2 Abita Springs	Toxicity	31.29	3.129	0.401	0.00130896	1.30896
Control	2 Abita Springs	Toxicity	36.2	3.62	0.816	0.00172014	1.72014
Control	2 Abita Springs	Toxicity	38.43	3.843	1.028	0.00181126	1.81126
Control	2 Abita Springs	Toxicity	30.42	3.042	0.466	0.00165542	1.65542
Control	2 Abita Springs	Toxicity	41.43	4.143	1.276	0.00179434	1.79434
Control	2 Abita Springs	Toxicity	27.57	2.757	0.344	0.00164153	1.64153
Control	2 Abita Springs	Toxicity	28.48	2.848	0.415	0.0017965	1.7965
Control	2 Abita Springs	Toxicity	36.89	3.689	0.885	0.00176286	1.76286
Control	1 Mandeville	Feeding	19.77	1.977			0
Control	1 Mandeville	Feeding	23.51	2.351			0
Control	1 Mandeville	Feeding	24.38	2.438			0
Control	1 Mandeville	Feeding	24.51	2.451			0
Control	1 Mandeville	Feeding	24.58	2.458			0
Control	1 Mandeville	Feeding	24.63	2.463			0
Control	1 Mandeville	Feeding	25.59	2.559			0
Control	1 Mandeville	Feeding	25.73	2.573			0
Control	1 Mandeville	Feeding	26.37	2.637			0
Control	1 Mandeville	Feeding	27.34	2.734			0
Control	1 Mandeville	Feeding	28.34	2.834			0
Control	1 Mandeville	Feeding	28.68	2.868			0
Control	1 Mandeville	Feeding	29.6	2.96			0
Control	1 Mandeville	Feeding	29.72	2.972			0
Control	1 Mandeville	Feeding	29.91	2.991			0
Control	1 Mandeville	Feeding	32.36	3.236			0
Control	1 Mandeville	Feeding	32.57	3.257			0
Control	1 Mandeville	Feeding	33.2	3.32			0
Control	1 Mandeville	Feeding	34.19	3.419			0
Control	1 Mandeville	Feeding	34.27	3.427			0
Control	1 Mandeville	Feeding	35.33	3.533			0
Control	1 Mandeville	Feeding	36.17	3.617			0
Control	1 Mandeville	Feeding	37.82	3.782			0
Control	1 Mandeville	Feeding	39.1	3.91			0
Control	2 Abita Springs	Feeding	22.47	2.247			0
Control	2 Abita Springs	Feeding	25.25	2.525			0
Control	2 Abita Springs	Feeding	25.95	2.595			0
Control	2 Abita Springs	Feeding	26.86	2.686			0
Control	2 Abita Springs	Feeding	27.32	2.732			0
Control	2 Abita Springs	Feeding	28.28	2.828			0
Control	2 Abita Springs	Feeding	28.61	2.861			0
Control	2 Abita Springs	Feeding	28.71	2.871			0
Control	2 Abita Springs	Feeding	29.49	2.949			0
Control	2 Abita Springs	Feeding	29.81	2.981			0
Control	2 Abita Springs	Feeding	30.28	3.028			0
Control	2 Abita Springs	Feeding	30.48	3.048			0
Control	2 Abita Springs	Feeding	31.72	3.172			0
Control	2 Abita Springs	Feeding	31.95	3.195			0
Control	2 Abita Springs	Feeding	32.14	3.214			0
Control	2 Abita Springs	Feeding	33.2	3.32			0
Control	2 Abita Springs	Feeding	33.56	3.356			0
Control	2 Abita Springs	Feeding	33.97	3.397			0
Control	2 Abita Springs	Feeding	34.21	3.421			0
Control	2 Abita Springs	Feeding	34.24	3.424			0
Control	2 Abita Springs	Feeding	34.79	3.479			0
Control	2 Abita Springs	Feeding	36.91	3.691			0
Control	2 Abita Springs	Feeding	38.56	3.856			0
Control	2 Abita Springs	Feeding	39.65	3.965			0

## Sheet: Tox setup
Mndeville				Abita Springs	(randomized but a few tanks switched to spread out treatments)
Tank	Treatment	Rand		Tank	Treatment	Rand
1	30	0.039817		1	60	0.0610102
2	60	0.0818239		2	0	0.0688254
3	15	0.211076		3	60	0.150801
4	0	0.216879		4	30	0.16309
5	0	0.256455		5	75	0.207471
6	45	0.434329		6	45	0.236711
7	90	0.458871		7	30	0.262526
8	75	0.460276		8	45	0.326918
9	15	0.49609		9	30	0.382294
10	90	0.557603		10	90	0.426304
11	15	0.565844		11	75	0.482908
12	0	0.857476		12	90	0.57233
13	30	0.865169		13	15	0.585159
14	75	0.878085		14	15	0.60839
15	45	0.912769		15	60	0.639986
16	60	0.934579		16	45	0.644838
17	60	0.945082		17	0	0.679363
18	45	0.956897		18	75	0.680125
19	30	0.96399		19	15	0.887049
20	75	0.98223		20	90	0.917955
21	90	0.993833		21	0	0.944876

## Sheet: Tox 1 logger
Logger 1 (left control)							Logger 2 (right control)
#	Date-Time (CDT)	Ch: 1 - Temperature (°C)	Ch: 2 - Light (lux)				#	Date-Time (CDT)	Ch: 1 - Temperature (°C)	Ch: 2 - Light (lux)
1	2023-07-11 18:05:47	32.6444	196.24	Max temp	39.4656		1	2023-07-11 18:07:03	30.9713	259.2	Max temp	39.8088
2	2023-07-11 18:15:47	29.2124	257.68	Min temp	24.9224		2	2023-07-11 18:17:03	28.9121	280.8	Min temp	24.665
3	2023-07-11 18:25:47	28.9121	201.84	Mean temp	31.0029		3	2023-07-11 18:27:03	28.7405	226.64	Mean temp	30.9833
4	2023-07-11 18:35:47	28.8692	215.04	Max light	10721.3		4	2023-07-11 18:37:03	28.6118	245.6	Max light	4843.52
5	2023-07-11 18:45:47	28.7834	396.32	Min light	0		5	2023-07-11 18:47:03	28.5689	516.8	Min light	0
6	2023-07-11 18:55:47	28.7405	563.2				6	2023-07-11 18:57:03	28.6118	784.64
7	2023-07-11 19:05:47	28.7834	642.4				7	2023-07-11 19:07:03	28.6547	808.32
8	2023-07-11 19:15:47	28.7834	536.96				8	2023-07-11 19:17:03	28.6547	689.6
9	2023-07-11 19:25:47	28.7405	341.6				9	2023-07-11 19:27:03	28.6118	413.28
10	2023-07-11 19:35:47	28.6547	293.6				10	2023-07-11 19:37:03	28.526	363.52
11	2023-07-11 19:45:47	28.6118	156.64				11	2023-07-11 19:47:03	28.4831	182
12	2023-07-11 19:55:47	28.4831	70.22				12	2023-07-11 19:57:03	28.3544	80.22
13	2023-07-11 20:05:47	28.3973	35.76				13	2023-07-11 20:07:03	28.2686	34.53
14	2023-07-11 20:15:47	28.2686	13.39				14	2023-07-11 20:17:03	28.1399	14.25
15	2023-07-11 20:25:47	28.1399	2.34				15	2023-07-11 20:27:03	28.0112	2.17
16	2023-07-11 20:35:47	28.0541	0				16	2023-07-11 20:37:03	27.9254	0
17	2023-07-11 20:45:47	27.8825	0				17	2023-07-11 20:47:03	27.8396	0
18	2023-07-11 20:55:47	27.8396	0				18	2023-07-11 20:57:03	27.7109	0
19	2023-07-11 21:05:47	27.8396	0				19	2023-07-11 21:07:03	27.668	0
20	2023-07-11 21:15:47	27.7538	0				20	2023-07-11 21:17:03	27.5822	0
21	2023-07-11 21:25:47	27.7109	0				21	2023-07-11 21:27:03	27.5822	0
22	2023-07-11 21:35:47	27.7109	0				22	2023-07-11 21:37:03	27.5393	0
23	2023-07-11 21:45:47	27.668	0				23	2023-07-11 21:47:03	27.4964	0
24	2023-07-11 21:55:47	27.668	0				24	2023-07-11 21:57:03	27.4106	0
25	2023-07-11 22:05:47	27.5822	0				25	2023-07-11 22:07:03	27.3677	0
26	2023-07-11 22:15:47	27.5822	0				26	2023-07-11 22:17:03	27.3677	0
27	2023-07-11 22:25:47	27.5822	0				27	2023-07-11 22:27:03	27.3248	0
28	2023-07-11 22:35:47	27.4964	0				28	2023-07-11 22:37:03	27.2819	0
29	2023-07-11 22:45:47	27.4964	0				29	2023-07-11 22:47:03	27.239	0
30	2023-07-11 22:55:47	27.4535	0				30	2023-07-11 22:57:03	27.1961	0
31	2023-07-11 23:05:47	27.4106	0				31	2023-07-11 23:07:03	27.1532	0
32	2023-07-11 23:15:47	27.3677	0				32	2023-07-11 23:17:03	27.1532	0
33	2023-07-11 23:25:47	27.3677	0				33	2023-07-11 23:27:03	27.1103	0
34	2023-07-11 23:35:47	27.3248	0				34	2023-07-11 23:37:03	27.0674	0
35	2023-07-11 23:45:47	27.2819	0				35	2023-07-11 23:47:03	27.0245	0
36	2023-07-11 23:55:47	27.2819	0				36	2023-07-11 23:57:03	27.0674	0
37	2023-07-12 00:05:47	27.239	0				37	2023-07-12 00:07:03	27.0245	0
38	2023-07-12 00:15:47	27.239	0				38	2023-07-12 00:17:03	26.9816	0
39	2023-07-12 00:25:47	27.239	0				39	2023-07-12 00:27:03	26.9387	0
40	2023-07-12 00:35:47	27.1961	0				40	2023-07-12 00:37:03	26.8958	0
41	2023-07-12 00:45:47	27.1961	0				41	2023-07-12 00:47:03	26.9387	0
42	2023-07-12 00:55:47	27.1532	0				42	2023-07-12 00:57:03	26.8529	0
43	2023-07-12 01:05:47	27.1103	0				43	2023-07-12 01:07:03	26.8529	0
44	2023-07-12 01:15:47	27.1103	0				44	2023-07-12 01:17:03	26.8529	0
45	2023-07-12 01:25:47	27.1103	0.23				45	2023-07-12 01:27:03	26.81	0
46	2023-07-12 01:35:47	27.0245	0				46	2023-07-12 01:37:03	26.81	0
47	2023-07-12 01:45:47	27.0674	0				47	2023-07-12 01:47:03	26.7671	0
48	2023-07-12 01:55:47	27.0245	0				48	2023-07-12 01:57:03	26.7671	0
49	2023-07-12 02:05:47	27.0245	0				49	2023-07-12 02:07:03	26.7671	0
50	2023-07-12 02:15:47	26.9816	0				50	2023-07-12 02:17:03	26.7242	0
51	2023-07-12 02:25:47	26.9816	0				51	2023-07-12 02:27:03	26.7242	0
52	2023-07-12 02:35:47	26.8958	0				52	2023-07-12 02:37:03	26.6813	0
53	2023-07-12 02:45:47	26.8958	0				53	2023-07-12 02:47:03	26.6384	0
54	2023-07-12 02:55:47	26.9387	0				54	2023-07-12 02:57:03	26.6384	0
55	2023-07-12 03:05:47	26.9387	0				55	2023-07-12 03:07:03	26.6384	0
56	2023-07-12 03:15:47	26.9387	0				56	2023-07-12 03:17:03	26.6384	0
57	2023-07-12 03:25:47	26.8958	0				57	2023-07-12 03:27:03	26.6384	0
58	2023-07-12 03:35:47	26.9387	0				58	2023-07-12 03:37:03	26.6813	0
59	2023-07-12 03:45:47	26.8958	0				59	2023-07-12 03:47:03	26.6384	0
60	2023-07-12 03:55:47	26.9387	0				60	2023-07-12 03:57:03	26.6813	0
61	2023-07-12 04:05:47	26.8958	0				61	2023-07-12 04:07:03	26.6813	0
62	2023-07-12 04:15:47	26.8958	0				62	2023-07-12 04:17:03	26.6384	0
63	2023-07-12 04:25:47	26.8958	0				63	2023-07-12 04:27:03	26.6813	0
64	2023-07-12 04:35:47	26.8529	0.23				64	2023-07-12 04:37:03	26.6384	0
65	2023-07-12 04:45:47	26.9387	0				65	2023-07-12 04:47:03	26.6384	0
66	2023-07-12 04:55:47	26.8958	0				66	2023-07-12 04:57:03	26.6384	0
67	2023-07-12 05:05:47	26.8958	0				67	2023-07-12 05:07:03	26.6384	0
68	2023-07-12 05:15:47	26.8529	0				68	2023-07-12 05:17:03	26.6384	0
69	2023-07-12 05:25:47	26.8958	0				69	2023-07-12 05:27:03	26.5955	0
70	2023-07-12 05:35:47	26.81	0				70	2023-07-12 05:37:03	26.6384	0
71	2023-07-12 05:45:47	26.8529	0				71	2023-07-12 05:47:03	26.5955	0
72	2023-07-12 05:55:47	26.81	1.17				72	2023-07-12 05:57:03	26.6384	0.98
73	2023-07-12 06:05:47	26.81	9.84				73	2023-07-12 06:07:03	26.6384	9.88
74	2023-07-12 06:15:47	26.8529	33.88				74	2023-07-12 06:17:03	26.5955	32.11
75	2023-07-12 06:25:47	26.8529	80.08				75	2023-07-12 06:27:03	26.6384	71.88
76	2023-07-12 06:35:47	26.8529	151				76	2023-07-12 06:37:03	26.5955	127.92
77	2023-07-12 06:45:47	26.8958	259.6				77	2023-07-12 06:47:03	26.6384	209.04
78	2023-07-12 06:55:47	26.9387	234.96				78	2023-07-12 06:57:03	26.6813	210.64
79	2023-07-12 07:05:47	27.0245	252.8				79	2023-07-12 07:07:03	26.7242	232.16
80	2023-07-12 07:15:47	27.0674	292.4				80	2023-07-12 07:17:03	26.7671	282.16
81	2023-07-12 07:25:47	27.1532	343.52				81	2023-07-12 07:27:03	26.8529	337.76
82	2023-07-12 07:35:47	27.1961	399.04				82	2023-07-12 07:37:03	26.8958	410.24
83	2023-07-12 07:45:47	27.239	487.68				83	2023-07-12 07:47:03	27.0245	499.84
84	2023-07-12 07:55:47	27.3248	586.72				84	2023-07-12 07:57:03	27.1103	591.52
85	2023-07-12 08:05:47	27.4535	748.8				85	2023-07-12 08:07:03	27.239	724.16
86	2023-07-12 08:15:47	27.5822	863.36				86	2023-07-12 08:17:03	27.2819	814.72
87	2023-07-12 08:25:47	27.668	891.52				87	2023-07-12 08:27:03	27.4106	857.6
88	2023-07-12 08:35:47	27.8396	975.36				88	2023-07-12 08:37:03	27.5822	922.24
89	2023-07-12 08:45:47	27.9683	1218.24				89	2023-07-12 08:47:03	27.7538	985.6
90	2023-07-12 08:55:47	28.1399	1432.96				90	2023-07-12 08:57:03	27.9254	1047.04
91	2023-07-12 09:05:47	28.4402	1536				91	2023-07-12 09:07:03	28.097	1044.8
92	2023-07-12 09:15:47	28.7834	2314.88				92	2023-07-12 09:17:03	28.3544	1214.08
93	2023-07-12 09:25:47	28.9979	2978.56				93	2023-07-12 09:27:03	28.6547	2271.36
94	2023-07-12 09:35:47	29.6414	5240.32				94	2023-07-12 09:37:03	28.955	1988.48
95	2023-07-12 09:45:47	30.1133	5139.2				95	2023-07-12 09:47:03	29.2982	2015.36
96	2023-07-12 09:55:47	30.6281	5911.04				96	2023-07-12 09:57:03	29.6843	2209.92
97	2023-07-12 10:05:47	31.1	3717.12				97	2023-07-12 10:07:03	30.0275	2255.36
98	2023-07-12 10:15:47	31.529	6136.32				98	2023-07-12 10:17:03	30.4565	1814.4
99	2023-07-12 10:25:47	31.958	5844.48				99	2023-07-12 10:27:03	30.8426	2307.84
100	2023-07-12 10:35:47	32.3441	6149.12				100	2023-07-12 10:37:03	31.2287	2494.08
101	2023-07-12 10:45:47	32.9018	4280.32				101	2023-07-12 10:47:03	31.7435	2708.48
102	2023-07-12 10:55:47	33.1163	3723.52				102	2023-07-12 10:57:03	32.0438	2287.36
103	2023-07-12 11:05:47	33.4595	5949.44				103	2023-07-12 11:07:03	32.4299	2544.64
104	2023-07-12 11:15:47	33.8456	5483.52				104	2023-07-12 11:17:03	32.7302	2405.76
105	2023-07-12 11:25:47	33.9743	5401.6				105	2023-07-12 11:27:03	33.0734	2546.56
106	2023-07-12 11:35:47	34.3604	5465.6				106	2023-07-12 11:37:03	33.4166	2663.68
107	2023-07-12 11:45:47	34.7465	4985.6				107	2023-07-12 11:47:03	33.8456	2753.28
108	2023-07-12 11:55:47	35.1326	9551.36				108	2023-07-12 11:57:03	34.1459	3107.84
109	2023-07-12 12:05:47	34.8752	2581.12				109	2023-07-12 12:07:03	34.1888	1833.6
110	2023-07-12 12:15:47	34.532	1986.56				110	2023-07-12 12:17:03	33.8456	3723.52
111	2023-07-12 12:25:47	34.1459	1843.2				111	2023-07-12 12:27:03	33.8027	4116.48
112	2023-07-12 12:35:47	34.0601	3770.88				112	2023-07-12 12:37:03	33.9314	3559.68
113	2023-07-12 12:45:47	34.4033	3877.12				113	2023-07-12 12:47:03	34.4033	3210.24
114	2023-07-12 12:55:47	34.7465	3586.56				114	2023-07-12 12:57:03	34.8752	2900.48
115	2023-07-12 13:05:47	34.961	3144.96				115	2023-07-12 13:07:03	35.0897	2725.12
116	2023-07-12 13:15:47	35.2613	3237.12				116	2023-07-12 13:17:03	35.39	2705.92
117	2023-07-12 13:25:47	35.6475	3759.36				117	2023-07-12 13:27:03	35.862	2478.72
118	2023-07-12 13:35:47	35.9049	3086.08				118	2023-07-12 13:37:03	36.1194	3376.64
119	2023-07-12 13:45:47	35.9478	1585.28				119	2023-07-12 13:47:03	36.1623	1864.96
120	2023-07-12 13:55:47	35.9478	2335.36				120	2023-07-12 13:57:03	36.291	2540.16
121	2023-07-12 14:05:47	35.9907	2878.72				121	2023-07-12 14:07:03	36.4197	2960.64
122	2023-07-12 14:15:47	36.291	3066.88				122	2023-07-12 14:17:03	36.72	3875.84
123	2023-07-12 14:25:47	36.4626	2704.64				123	2023-07-12 14:27:03	37.0632	3544.32
124	2023-07-12 14:35:47	36.7629	2845.44				124	2023-07-12 14:37:03	37.4493	4590.08
125	2023-07-12 14:45:47	36.8058	2211.84				125	2023-07-12 14:47:03	37.578	2394.88
126	2023-07-12 14:55:47	36.6771	2294.4				126	2023-07-12 14:57:03	37.5351	3736.32
127	2023-07-12 15:05:47	36.7629	2708.48				127	2023-07-12 15:07:03	37.7925	4422.4
128	2023-07-12 15:15:47	36.8916	1944.32				128	2023-07-12 15:17:03	37.8783	2549.76
129	2023-07-12 15:25:47	36.7629	1922.56				129	2023-07-12 15:27:03	37.7925	3070.72
130	2023-07-12 15:35:47	36.6342	2208				130	2023-07-12 15:37:03	37.7496	3115.52
131	2023-07-12 15:45:47	36.6771	2713.6				131	2023-07-12 15:47:03	37.8354	4719.36
132	2023-07-12 15:55:47	36.7629	2640.64				132	2023-07-12 15:57:03	37.9641	2183.04
133	2023-07-12 16:05:47	36.8058	1853.44				133	2023-07-12 16:07:03	37.9212	2988.8
134	2023-07-12 16:15:47	36.7629	1941.12				134	2023-07-12 16:17:03	37.9212	2505.6
135	2023-07-12 16:25:47	36.5484	1530.88				135	2023-07-12 16:27:03	37.6638	1861.76
136	2023-07-12 16:35:47	36.3768	1342.08				136	2023-07-12 16:37:03	37.3635	1511.68
137	2023-07-12 16:45:47	36.1623	1208				137	2023-07-12 16:47:03	37.149	1537.28
138	2023-07-12 16:55:47	35.9049	1462.4				138	2023-07-12 16:57:03	36.9774	2091.52
139	2023-07-12 17:05:47	35.7333	1392				139	2023-07-12 17:07:03	36.7629	2288.64
140	2023-07-12 17:15:47	35.6046	1470.72				140	2023-07-12 17:17:03	36.6771	2472.32
141	2023-07-12 17:25:47	35.5187	1383.04				141	2023-07-12 17:27:03	36.5913	1629.44
142	2023-07-12 17:35:47	35.39	999.68				142	2023-07-12 17:37:03	36.4197	1161.92
143	2023-07-12 17:45:47	35.2184	974.4				143	2023-07-12 17:47:03	36.2052	1376
144	2023-07-12 17:55:47	35.0468	892.8				144	2023-07-12 17:57:03	35.9907	1393.92
145	2023-07-12 18:05:47	34.8752	672.32				145	2023-07-12 18:07:03	35.7333	853.44
146	2023-07-12 18:15:47	34.6607	656.32				146	2023-07-12 18:17:03	35.4329	865.28
147	2023-07-12 18:25:47	34.4891	730.24				147	2023-07-12 18:27:03	35.2184	1069.44
148	2023-07-12 18:35:47	34.2317	694.4				148	2023-07-12 18:37:03	34.961	1022.72
149	2023-07-12 18:45:47	34.0172	683.2				149	2023-07-12 18:47:03	34.7465	976.96
150	2023-07-12 18:55:47	33.8456	781.12				150	2023-07-12 18:57:03	34.5749	1024.96
151	2023-07-12 19:05:47	33.7169	751.36				151	2023-07-12 19:07:03	34.4462	984
152	2023-07-12 19:15:47	33.5453	617.12				152	2023-07-12 19:17:03	34.2317	734.72
153	2023-07-12 19:25:47	33.3737	425.28				153	2023-07-12 19:27:03	34.0172	481.76
154	2023-07-12 19:35:47	33.2021	323.6				154	2023-07-12 19:37:03	33.7598	408.8
155	2023-07-12 19:45:47	32.9447	237.76				155	2023-07-12 19:47:03	33.5024	260.8
156	2023-07-12 19:55:47	32.7302	134.84				156	2023-07-12 19:57:03	33.245	142.28
157	2023-07-12 20:05:47	32.4299	62.66				157	2023-07-12 20:07:03	32.9018	64.76
158	2023-07-12 20:15:47	32.1725	21.63				158	2023-07-12 20:17:03	32.6015	17.46
159	2023-07-12 20:25:47	31.9151	3.04				159	2023-07-12 20:27:03	32.3441	2.37
160	2023-07-12 20:35:47	31.6577	0.23				160	2023-07-12 20:37:03	32.0438	0
161	2023-07-12 20:45:47	31.4432	0				161	2023-07-12 20:47:03	31.7435	0
162	2023-07-12 20:55:47	31.1858	0				162	2023-07-12 20:57:03	31.4861	0
163	2023-07-12 21:05:47	30.9284	0				163	2023-07-12 21:07:03	31.2287	0
164	2023-07-12 21:15:47	30.7139	0				164	2023-07-12 21:17:03	31.0571	0
165	2023-07-12 21:25:47	30.5852	0				165	2023-07-12 21:27:03	30.8426	0
166	2023-07-12 21:35:47	30.4136	0				166	2023-07-12 21:37:03	30.671	0
167	2023-07-12 21:45:47	30.242	0				167	2023-07-12 21:47:03	30.4994	0
168	2023-07-12 21:55:47	30.1133	0				168	2023-07-12 21:57:03	30.3278	0
169	2023-07-12 22:05:47	30.0275	0				169	2023-07-12 22:07:03	30.1133	0
170	2023-07-12 22:15:47	29.813	0				170	2023-07-12 22:17:03	30.0275	0
171	2023-07-12 22:25:47	29.7701	0				171	2023-07-12 22:27:03	29.8988	0
172	2023-07-12 22:35:47	29.6414	0.23				172	2023-07-12 22:37:03	29.7701	0
173	2023-07-12 22:45:47	29.5127	0				173	2023-07-12 22:47:03	29.6843	0
174	2023-07-12 22:55:47	29.4269	0				174	2023-07-12 22:57:03	29.4698	0
175	2023-07-12 23:05:47	29.3411	0				175	2023-07-12 23:07:03	29.4269	0
176	2023-07-12 23:15:47	29.2553	0				176	2023-07-12 23:17:03	29.3411	0
177	2023-07-12 23:25:47	29.1695	0				177	2023-07-12 23:27:03	29.2982	0
178	2023-07-12 23:35:47	29.0837	0				178	2023-07-12 23:37:03	29.1695	0
179	2023-07-12 23:45:47	28.9979	0				179	2023-07-12 23:47:03	29.0837	1.97
180	2023-07-12 23:55:47	28.955	0				180	2023-07-12 23:57:03	29.0408	0
181	2023-07-13 00:05:47	28.8692	0.23				181	2023-07-13 00:07:03	28.9121	0
182	2023-07-13 00:15:47	28.7834	0				182	2023-07-13 00:17:03	28.8692	0
183	2023-07-13 00:25:47	28.7405	0				183	2023-07-13 00:27:03	28.8263	0
184	2023-07-13 00:35:47	28.6976	0				184	2023-07-13 00:37:03	28.7405	0
185	2023-07-13 00:45:47	28.6547	0				185	2023-07-13 00:47:03	28.6547	0
186	2023-07-13 00:55:47	28.6118	0				186	2023-07-13 00:57:03	28.6118	0
187	2023-07-13 01:05:47	28.526	0				187	2023-07-13 01:07:03	28.6118	0
188	2023-07-13 01:15:47	28.4831	0				188	2023-07-13 01:17:03	28.4831	0
189	2023-07-13 01:25:47	28.4402	0				189	2023-07-13 01:27:03	28.4831	0
190	2023-07-13 01:35:47	28.3973	0				190	2023-07-13 01:37:03	28.4402	0
191	2023-07-13 01:45:47	28.3544	0.23				191	2023-07-13 01:47:03	28.3973	0
192	2023-07-13 01:55:47	28.2686	0				192	2023-07-13 01:57:03	28.3115	0
193	2023-07-13 02:05:47	28.2686	0				193	2023-07-13 02:07:03	28.2686	0
194	2023-07-13 02:15:47	28.1828	0				194	2023-07-13 02:17:03	28.2257	0
195	2023-07-13 02:25:47	28.1399	0				195	2023-07-13 02:27:03	28.1399	0
196	2023-07-13 02:35:47	28.1399	0				196	2023-07-13 02:37:03	28.097	0
197	2023-07-13 02:45:47	28.097	0				197	2023-07-13 02:47:03	28.0541	0
198	2023-07-13 02:55:47	28.0541	0				198	2023-07-13 02:57:03	28.0112	0
199	2023-07-13 03:05:47	28.0112	0				199	2023-07-13 03:07:03	27.9254	0
200	2023-07-13 03:15:47	27.9254	0				200	2023-07-13 03:17:03	27.8825	0
201	2023-07-13 03:25:47	27.8825	0				201	2023-07-13 03:27:03	27.8396	0
202	2023-07-13 03:35:47	27.8396	0				202	2023-07-13 03:37:03	27.7967	0
203	2023-07-13 03:45:47	27.7538	0				203	2023-07-13 03:47:03	27.7538	0
204	2023-07-13 03:55:47	27.7109	0				204	2023-07-13 03:57:03	27.7109	0
205	2023-07-13 04:05:47	27.7109	0				205	2023-07-13 04:07:03	27.668	0
206	2023-07-13 04:15:47	27.668	0				206	2023-07-13 04:17:03	27.5822	0
207	2023-07-13 04:25:47	27.6251	0				207	2023-07-13 04:27:03	27.5822	0
208	2023-07-13 04:35:47	27.5393	0				208	2023-07-13 04:37:03	27.5393	0
209	2023-07-13 04:45:47	27.5393	0				209	2023-07-13 04:47:03	27.4964	0
210	2023-07-13 04:55:47	27.4964	0				210	2023-07-13 04:57:03	27.4964	0
211	2023-07-13 05:05:47	27.4535	0				211	2023-07-13 05:07:03	27.3677	0
212	2023-07-13 05:15:47	27.4106	0				212	2023-07-13 05:17:03	27.3677	0
213	2023-07-13 05:25:47	27.3677	0				213	2023-07-13 05:27:03	27.3248	0
214	2023-07-13 05:35:47	27.4106	0				214	2023-07-13 05:37:03	27.3248	0
215	2023-07-13 05:45:47	27.3677	0				215	2023-07-13 05:47:03	27.2819	0
216	2023-07-13 05:55:47	27.3248	0.23				216	2023-07-13 05:57:03	27.239	0
217	2023-07-13 06:05:47	27.2819	4.22				217	2023-07-13 06:07:03	27.3248	4.14
218	2023-07-13 06:15:47	27.3248	23.04				218	2023-07-13 06:17:03	27.239	22.03
219	2023-07-13 06:25:47	27.2819	74.44				219	2023-07-13 06:27:03	27.239	57.98
220	2023-07-13 06:35:47	27.3248	145.36				220	2023-07-13 06:37:03	27.2819	105.72
221	2023-07-13 06:45:47	27.3677	274.56				221	2023-07-13 06:47:03	27.2819	200.32
222	2023-07-13 06:55:47	27.4106	559.52				222	2023-07-13 06:57:03	27.3248	319.52
223	2023-07-13 07:05:47	27.4964	1001.6				223	2023-07-13 07:07:03	27.3677	456.48
224	2023-07-13 07:15:47	27.668	1758.72				224	2023-07-13 07:17:03	27.4964	766.72
225	2023-07-13 07:25:47	27.8396	2108.16				225	2023-07-13 07:27:03	27.5822	876.48
226	2023-07-13 07:35:47	28.0112	1736.96				226	2023-07-13 07:37:03	27.7538	597.92
227	2023-07-13 07:45:47	28.097	934.72				227	2023-07-13 07:47:03	27.8396	503.04
228	2023-07-13 07:55:47	28.2686	1600				228	2023-07-13 07:57:03	27.9254	622.4
229	2023-07-13 08:05:47	28.6118	3239.68				229	2023-07-13 08:07:03	28.1399	1121.6
230	2023-07-13 08:15:47	28.7834	2824.96				230	2023-07-13 08:17:03	28.3973	1176
231	2023-07-13 08:25:47	29.1266	3372.8				231	2023-07-13 08:27:03	28.6547	1243.2
232	2023-07-13 08:35:47	29.4698	3683.84				232	2023-07-13 08:37:03	28.9121	1290.56
233	2023-07-13 08:45:47	29.8559	3851.52				233	2023-07-13 08:47:03	29.2124	1392.64
234	2023-07-13 08:55:47	30.242	4021.76				234	2023-07-13 08:57:03	29.5127	1618.56
235	2023-07-13 09:05:47	30.3278	1150.72				235	2023-07-13 09:07:03	29.7272	1511.04
236	2023-07-13 09:15:47	30.4994	3486.72				236	2023-07-13 09:17:03	31.0142	2171.52
237	2023-07-13 09:25:47	30.5423	3438.08				237	2023-07-13 09:27:03	31.6577	1482.88
238	2023-07-13 09:35:47	32.0867	3457.28				238	2023-07-13 09:37:03	31.6577	2944
239	2023-07-13 09:45:47	32.387	4183.04				239	2023-07-13 09:47:03	31.6577	1868.16
240	2023-07-13 09:55:47	32.5586	9057.28				240	2023-07-13 09:57:03	31.9151	2023.04
241	2023-07-13 10:05:47	33.2021	8043.52				241	2023-07-13 10:07:03	32.1725	2031.36
242	2023-07-13 10:15:47	33.5453	10721.3				242	2023-07-13 10:17:03	32.5586	2225.28
243	2023-07-13 10:25:47	33.674	9438.72				243	2023-07-13 10:27:03	32.816	2154.24
244	2023-07-13 10:35:47	33.9743	2142.08				244	2023-07-13 10:37:03	33.0734	2233.6
245	2023-07-13 10:45:47	34.4033	2933.76				245	2023-07-13 10:47:03	33.4166	1358.72
246	2023-07-13 10:55:47	34.7036	8929.28				246	2023-07-13 10:57:03	33.7169	2282.24
247	2023-07-13 11:05:47	34.8752	8606.72				247	2023-07-13 11:07:03	33.9743	1817.6
248	2023-07-13 11:15:47	35.2184	7536.64				248	2023-07-13 11:17:03	34.3604	2380.8
249	2023-07-13 11:25:47	35.4329	7400.96				249	2023-07-13 11:27:03	34.7036	2130.56
250	2023-07-13 11:35:47	35.6046	6648.32				250	2023-07-13 11:37:03	34.961	2483.2
251	2023-07-13 11:45:47	35.9478	6233.6				251	2023-07-13 11:47:03	35.2184	2048.64
252	2023-07-13 11:55:47	36.2052	4884.48				252	2023-07-13 11:57:03	35.6046	2371.2
253	2023-07-13 12:05:47	36.3768	4816.64				253	2023-07-13 12:07:03	35.9049	2413.44
254	2023-07-13 12:15:47	36.5913	4179.2				254	2023-07-13 12:17:03	36.291	2519.68
255	2023-07-13 12:25:47	36.5913	2826.24				255	2023-07-13 12:27:03	36.5484	2684.16
256	2023-07-13 12:35:47	36.8487	4835.84				256	2023-07-13 12:37:03	36.7629	2923.52
257	2023-07-13 12:45:47	37.149	4138.24				257	2023-07-13 12:47:03	37.1061	2562.56
258	2023-07-13 12:55:47	37.2777	3040				258	2023-07-13 12:57:03	37.3635	2680.32
259	2023-07-13 13:05:47	37.3635	3485.44				259	2023-07-13 13:07:03	37.578	2407.68
260	2023-07-13 13:15:47	37.3635	3175.68				260	2023-07-13 13:17:03	37.7067	2300.16
261	2023-07-13 13:25:47	37.3635	3800.32				261	2023-07-13 13:27:03	37.9641	2767.36
262	2023-07-13 13:35:47	37.4493	3450.88				262	2023-07-13 13:37:03	38.0499	2636.8
263	2023-07-13 13:45:47	37.4493	3518.72				263	2023-07-13 13:47:03	38.0928	2849.28
264	2023-07-13 13:55:47	37.5351	3329.28				264	2023-07-13 13:57:03	38.3073	2767.36
265	2023-07-13 14:05:47	37.578	2963.2				265	2023-07-13 14:07:03	38.436	2663.68
266	2023-07-13 14:15:47	37.7067	2965.76				266	2023-07-13 14:17:03	38.5647	2899.2
267	2023-07-13 14:25:47	37.7925	3215.36				267	2023-07-13 14:27:03	38.7792	3221.76
268	2023-07-13 14:35:47	37.7925	1574.4				268	2023-07-13 14:37:03	38.8221	1626.24
269	2023-07-13 14:45:47	37.8354	2885.12				269	2023-07-13 14:47:03	39.0795	4011.52
270	2023-07-13 14:55:47	37.9212	2871.04				270	2023-07-13 14:57:03	39.294	4125.44
271	2023-07-13 15:05:47	37.8783	1313.92				271	2023-07-13 15:07:03	39.4227	4843.52
272	2023-07-13 15:15:47	37.9641	3303.68				272	2023-07-13 15:17:03	39.5943	4798.72
273	2023-07-13 15:25:47	37.8783	1259.52				273	2023-07-13 15:27:03	39.4656	2040.32
274	2023-07-13 15:35:47	37.9641	2668.8				274	2023-07-13 15:37:03	39.6801	4600.32
275	2023-07-13 15:45:47	38.0499	2755.84				275	2023-07-13 15:47:03	39.723	1202.88
276	2023-07-13 15:55:47	37.8783	1351.68				276	2023-07-13 15:57:03	39.5943	4643.84
277	2023-07-13 16:05:47	37.7925	1408.64				277	2023-07-13 16:07:03	39.6372	3600.64
278	2023-07-13 16:15:47	37.7067	855.36				278	2023-07-13 16:17:03	39.5085	919.04
279	2023-07-13 16:25:47	37.6209	1948.8				279	2023-07-13 16:27:03	39.4656	3385.6
280	2023-07-13 16:35:47	37.5351	1952				280	2023-07-13 16:37:03	39.4656	3505.92
281	2023-07-13 16:45:47	37.4922	1468.8				281	2023-07-13 16:47:03	39.3798	2200.32
282	2023-07-13 16:55:47	37.2777	1653.76				282	2023-07-13 16:57:03	39.2082	2478.72
283	2023-07-13 17:05:47	37.149	1682.56				283	2023-07-13 17:07:03	39.0366	2412.16
284	2023-07-13 17:15:47	37.0632	1837.44				284	2023-07-13 17:17:03	38.9079	2510.08
285	2023-07-13 17:25:47	36.9774	1666.56				285	2023-07-13 17:27:03	38.7792	2193.92
286	2023-07-13 17:35:47	36.8058	1253.12				286	2023-07-13 17:37:03	38.6505	1011.52
287	2023-07-13 17:45:47	36.5484	1030.72				287	2023-07-13 17:47:03	38.3502	917.44
288	2023-07-13 17:55:47	36.291	924.8				288	2023-07-13 17:57:03	37.8783	1037.76
289	2023-07-13 18:05:47	35.9907	1016.64				289	2023-07-13 18:07:03	37.6209	1219.52
290	2023-07-13 18:15:47	35.6904	844.48				290	2023-07-13 18:17:03	37.2348	884.48
291	2023-07-13 18:25:47	35.39	907.84				291	2023-07-13 18:27:03	36.9345	1131.84
292	2023-07-13 18:35:47	35.1755	915.52				292	2023-07-13 18:37:03	36.6771	901.76
293	2023-07-13 18:45:47	34.9181	717.76				293	2023-07-13 18:47:03	36.3768	651.2
294	2023-07-13 18:55:47	34.6607	688				294	2023-07-13 18:57:03	35.9478	603.36
295	2023-07-13 19:05:47	34.3175	582.88				295	2023-07-13 19:07:03	35.6046	480.96
296	2023-07-13 19:15:47	33.9743	514.88				296	2023-07-13 19:17:03	35.1755	468.32
297	2023-07-13 19:25:47	33.7598	484				297	2023-07-13 19:27:03	34.7465	465.12
298	2023-07-13 19:35:47	33.4166	303.68				298	2023-07-13 19:37:03	34.4462	297.36
299	2023-07-13 19:45:47	33.1163	253.68				299	2023-07-13 19:47:03	34.0601	221.84
300	2023-07-13 19:55:47	32.7731	152.76				300	2023-07-13 19:57:03	33.7169	124.76
301	2023-07-13 20:05:47	32.5586	74.04				301	2023-07-13 20:07:03	33.3737	54.04
302	2023-07-13 20:15:47	32.2154	24.5				302	2023-07-13 20:17:03	32.9876	19.86
303	2023-07-13 20:25:47	31.9151	2.81				303	2023-07-13 20:27:03	32.6873	1.77
304	2023-07-13 20:35:47	31.6148	0.23				304	2023-07-13 20:37:03	32.3441	0
305	2023-07-13 20:45:47	31.4432	0				305	2023-07-13 20:47:03	32.0438	0
306	2023-07-13 20:55:47	31.1	0				306	2023-07-13 20:57:03	31.7435	0
307	2023-07-13 21:05:47	30.8855	0				307	2023-07-13 21:07:03	31.4861	0
308	2023-07-13 21:15:47	30.671	0				308	2023-07-13 21:17:03	31.2716	0
309	2023-07-13 21:25:47	30.4565	0				309	2023-07-13 21:27:03	31.0571	0
310	2023-07-13 21:35:47	30.2849	0				310	2023-07-13 21:37:03	30.7997	0
311	2023-07-13 21:45:47	30.0704	0				311	2023-07-13 21:47:03	30.5852	0
312	2023-07-13 21:55:47	29.8988	0				312	2023-07-13 21:57:03	30.3707	0
313	2023-07-13 22:05:47	29.7701	0				313	2023-07-13 22:07:03	30.1991	0
314	2023-07-13 22:15:47	29.5985	0				314	2023-07-13 22:17:03	30.0275	0
315	2023-07-13 22:25:47	29.4269	0				315	2023-07-13 22:27:03	29.8559	0
316	2023-07-13 22:35:47	29.3411	0				316	2023-07-13 22:37:03	29.6843	0
317	2023-07-13 22:45:47	29.2124	0				317	2023-07-13 22:47:03	29.4698	0
318	2023-07-13 22:55:47	29.0408	0.23				318	2023-07-13 22:57:03	29.3411	0
319	2023-07-13 23:05:47	28.8692	0				319	2023-07-13 23:07:03	29.1695	0
320	2023-07-13 23:15:47	28.7405	0				320	2023-07-13 23:17:03	29.0408	0
321	2023-07-13 23:25:47	28.6118	0				321	2023-07-13 23:27:03	28.9121	0
322	2023-07-13 23:35:47	28.4831	0				322	2023-07-13 23:37:03	28.7405	0
323	2023-07-13 23:45:47	28.3544	0				323	2023-07-13 23:47:03	28.6118	0
324	2023-07-13 23:55:47	28.2686	0				324	2023-07-13 23:57:03	28.526	0
325	2023-07-14 00:05:47	28.1828	0				325	2023-07-14 00:07:03	28.3544	0
326	2023-07-14 00:15:47	28.0541	0				326	2023-07-14 00:17:03	28.2257	0
327	2023-07-14 00:25:47	27.9683	0				327	2023-07-14 00:27:03	28.1399	0
328	2023-07-14 00:35:47	27.8825	0				328	2023-07-14 00:37:03	28.0541	0
329	2023-07-14 00:45:47	27.7967	0				329	2023-07-14 00:47:03	27.9254	0
330	2023-07-14 00:55:47	27.7109	0				330	2023-07-14 00:57:03	27.8396	0
331	2023-07-14 01:05:47	27.7538	0				331	2023-07-14 01:07:03	27.7538	0
332	2023-07-14 01:15:47	27.7109	0				332	2023-07-14 01:17:03	27.7109	0
333	2023-07-14 01:25:47	27.668	0				333	2023-07-14 01:27:03	27.668	0
334	2023-07-14 01:35:47	27.6251	0				334	2023-07-14 01:37:03	27.5822	0
335	2023-07-14 01:45:47	27.5393	0				335	2023-07-14 01:47:03	27.5393	0
336	2023-07-14 01:55:47	27.4964	0				336	2023-07-14 01:57:03	27.4106	0
337	2023-07-14 02:05:47	27.4964	0				337	2023-07-14 02:07:03	27.4106	0
338	2023-07-14 02:15:47	27.4535	0				338	2023-07-14 02:17:03	27.2819	0
339	2023-07-14 02:25:47	27.4106	0				339	2023-07-14 02:27:03	27.2819	0
340	2023-07-14 02:35:47	27.3677	0				340	2023-07-14 02:37:03	27.239	0
341	2023-07-14 02:45:47	27.3248	0				341	2023-07-14 02:47:03	27.1532	0
342	2023-07-14 02:55:47	27.2819	0				342	2023-07-14 02:57:03	27.0674	0
343	2023-07-14 03:05:47	27.1961	0				343	2023-07-14 03:07:03	27.0674	0
344	2023-07-14 03:15:47	27.1961	0				344	2023-07-14 03:17:03	26.9816	0
345	2023-07-14 03:25:47	27.1961	0				345	2023-07-14 03:27:03	26.9816	0
346	2023-07-14 03:35:47	27.1532	0				346	2023-07-14 03:37:03	26.9387	0
347	2023-07-14 03:45:47	27.1103	0				347	2023-07-14 03:47:03	26.8958	0
348	2023-07-14 03:55:47	27.1103	0				348	2023-07-14 03:57:03	26.8529	0
349	2023-07-14 04:05:47	27.0245	0				349	2023-07-14 04:07:03	26.81	0
350	2023-07-14 04:15:47	27.0245	0				350	2023-07-14 04:17:03	26.81	0
351	2023-07-14 04:25:47	26.9816	0				351	2023-07-14 04:27:03	26.7671	0
352	2023-07-14 04:35:47	26.9816	0				352	2023-07-14 04:37:03	26.7671	0
353	2023-07-14 04:45:47	26.9387	0				353	2023-07-14 04:47:03	26.7671	0
354	2023-07-14 04:55:47	26.9387	0				354	2023-07-14 04:57:03	26.7242	0
355	2023-07-14 05:05:47	26.9387	0				355	2023-07-14 05:07:03	26.7242	0
356	2023-07-14 05:15:47	26.9816	0				356	2023-07-14 05:17:03	26.7242	0
357	2023-07-14 05:25:47	26.9816	0				357	2023-07-14 05:27:03	26.6813	0
358	2023-07-14 05:35:47	26.9387	0				358	2023-07-14 05:37:03	26.6813	0
359	2023-07-14 05:45:47	26.8958	0				359	2023-07-14 05:47:03	26.6813	0
360	2023-07-14 05:55:47	26.8958	0.93				360	2023-07-14 05:57:03	26.6813	0.59
361	2023-07-14 06:05:47	26.9387	8.44				361	2023-07-14 06:07:03	26.6384	6.91
362	2023-07-14 06:15:47	26.8958	30.6				362	2023-07-14 06:17:03	26.6813	22.82
363	2023-07-14 06:25:47	26.8529	81.14				363	2023-07-14 06:27:03	26.6384	56.4
364	2023-07-14 06:35:47	26.8958	165.04				364	2023-07-14 06:37:03	26.6813	104.12
365	2023-07-14 06:45:47	26.8958	238.72				365	2023-07-14 06:47:03	26.6384	147.8
366	2023-07-14 06:55:47	26.9816	430.56				366	2023-07-14 06:57:03	26.7242	240.88
367	2023-07-14 07:05:47	27.0245	732.48				367	2023-07-14 07:07:03	26.7671	355.36
368	2023-07-14 07:15:47	27.1103	458.08				368	2023-07-14 07:17:03	26.8529	258.24
369	2023-07-14 07:25:47	27.1532	504.64				369	2023-07-14 07:27:03	26.9387	292.64
370	2023-07-14 07:35:47	27.1961	777.6				370	2023-07-14 07:37:03	27.0245	438.08
371	2023-07-14 07:45:47	27.4964	2380.16				371	2023-07-14 07:47:03	27.1532	921.6
372	2023-07-14 07:55:47	27.7538	3102.72				372	2023-07-14 07:57:03	27.2819	987.84
373	2023-07-14 08:05:47	28.0112	3280.64				373	2023-07-14 08:07:03	27.4964	1044.8
374	2023-07-14 08:15:47	28.2686	3545.6				374	2023-07-14 08:17:03	27.7538	1058.24
375	2023-07-14 08:25:47	28.6547	3686.4				375	2023-07-14 08:27:03	27.9683	1093.12
376	2023-07-14 08:35:47	28.9979	3776				376	2023-07-14 08:37:03	28.3544	1176.96
377	2023-07-14 08:45:47	29.384	4216.32				377	2023-07-14 08:47:03	28.6976	1209.92
378	2023-07-14 08:55:47	29.5556	1246.4				378	2023-07-14 08:57:03	28.9979	710.4
379	2023-07-14 09:05:47	30.0704	5690.88				379	2023-07-14 09:07:03	29.2982	1340.8
380	2023-07-14 09:15:47	30.0275	3029.76				380	2023-07-14 09:17:03	29.7272	2461.44
381	2023-07-14 09:25:47	31.2287	3517.44				381	2023-07-14 09:27:03	30.1562	2791.68
382	2023-07-14 09:35:47	32.7731	3731.2				382	2023-07-14 09:37:03	30.7139	2556.16
383	2023-07-14 09:45:47	34.1888	4779.52				383	2023-07-14 09:47:03	32.6015	3161.6
384	2023-07-14 09:55:47	35.2613	6269.44				384	2023-07-14 09:57:03	34.1459	2536.96
385	2023-07-14 10:05:47	32.1725	924.16				385	2023-07-14 10:07:03	34.1888	1907.84
386	2023-07-14 10:15:47	32.1296	962.24				386	2023-07-14 10:17:03	33.9743	1871.36
387	2023-07-14 10:25:47	32.9876	837.44				387	2023-07-14 10:27:03	33.8885	2091.52
388	2023-07-14 10:35:47	34.0172	1605.76				388	2023-07-14 10:37:03	34.2317	1710.08
389	2023-07-14 10:45:47	34.1459	5496.32				389	2023-07-14 10:47:03	33.674	1803.52
390	2023-07-14 10:55:47	34.4033	3973.12				390	2023-07-14 10:57:03	33.8456	2284.16
391	2023-07-14 11:05:47	34.8752	8207.36				391	2023-07-14 11:07:03	34.103	1952
392	2023-07-14 11:15:47	35.3471	7119.36				392	2023-07-14 11:17:03	34.4891	2576.64
393	2023-07-14 11:25:47	35.6904	6376.96				393	2023-07-14 11:27:03	34.8323	2028.16
394	2023-07-14 11:35:47	36.0765	6149.12				394	2023-07-14 11:37:03	35.3042	2604.8
395	2023-07-14 11:45:47	36.2481	3011.84				395	2023-07-14 11:47:03	35.5617	1756.16
396	2023-07-14 11:55:47	36.4197	3493.12				396	2023-07-14 11:57:03	35.6904	1501.44
397	2023-07-14 12:05:47	36.4626	4202.24				397	2023-07-14 12:07:03	35.9049	2372.48
398	2023-07-14 12:15:47	36.5055	3417.6				398	2023-07-14 12:17:03	36.0336	1813.12
399	2023-07-14 12:25:47	36.6771	4400.64				399	2023-07-14 12:27:03	36.291	2854.4
400	2023-07-14 12:35:47	36.8058	4058.88				400	2023-07-14 12:37:03	36.5055	2341.12
401	2023-07-14 12:45:47	36.9345	3912.96				401	2023-07-14 12:47:03	36.6771	2961.92
402	2023-07-14 12:55:47	37.0632	2618.88				402	2023-07-14 12:57:03	36.8058	2392.96
403	2023-07-14 13:05:47	37.0632	3014.4				403	2023-07-14 13:07:03	36.8916	2250.88
404	2023-07-14 13:15:47	36.9774	3225.6				404	2023-07-14 13:17:03	36.9345	2489.6
405	2023-07-14 13:25:47	37.0203	3781.12				405	2023-07-14 13:27:03	36.9774	2895.36
406	2023-07-14 13:35:47	37.0632	3233.28				406	2023-07-14 13:37:03	37.1919	2496
407	2023-07-14 13:45:47	37.1061	3310.08				407	2023-07-14 13:47:03	37.3206	2734.08
408	2023-07-14 13:55:47	37.1061	3042.56				408	2023-07-14 13:57:03	37.2777	2517.76
409	2023-07-14 14:05:47	37.149	2181.76				409	2023-07-14 14:07:03	37.1919	1653.12
410	2023-07-14 14:15:47	37.0203	1952.64				410	2023-07-14 14:17:03	37.1061	1945.6
411	2023-07-14 14:25:47	36.8916	2885.12				411	2023-07-14 14:27:03	37.1061	2737.92
412	2023-07-14 14:35:47	36.9774	2894.08				412	2023-07-14 14:37:03	37.1919	2644.48
413	2023-07-14 14:45:47	36.9774	2579.2				413	2023-07-14 14:47:03	37.2348	2872.32
414	2023-07-14 14:55:47	36.9345	3055.36				414	2023-07-14 14:57:03	37.3206	3194.88
415	2023-07-14 15:05:47	37.1061	2965.76				415	2023-07-14 15:07:03	37.4922	3249.92
416	2023-07-14 15:15:47	37.2777	2865.92				416	2023-07-14 15:17:03	37.6638	1260.48
417	2023-07-14 15:25:47	37.3206	2705.92				417	2023-07-14 15:27:03	37.8354	1496.96
418	2023-07-14 15:35:47	37.2777	2644.48				418	2023-07-14 15:37:03	38.0928	3856.64
419	2023-07-14 15:45:47	37.4493	2596.48				419	2023-07-14 15:47:03	38.3073	3834.88
420	2023-07-14 15:55:47	37.578	2536.32				420	2023-07-14 15:57:03	38.5647	3878.4
421	2023-07-14 16:05:47	37.7067	2517.12				421	2023-07-14 16:07:03	38.7792	3102.72
422	2023-07-14 16:15:47	37.6638	1770.88				422	2023-07-14 16:17:03	38.6505	2583.04
423	2023-07-14 16:25:47	37.4922	1145.28				423	2023-07-14 16:27:03	38.436	3152.64
424	2023-07-14 16:35:47	37.2777	1155.52				424	2023-07-14 16:37:03	38.1786	1422.72
425	2023-07-14 16:45:47	37.0203	1840				425	2023-07-14 16:47:03	37.9212	2775.04
426	2023-07-14 16:55:47	36.8487	2194.56				426	2023-07-14 16:57:03	37.8783	3047.68
427	2023-07-14 17:05:47	36.72	1130.24				427	2023-07-14 17:07:03	37.5351	1112.64
428	2023-07-14 17:15:47	36.4626	1649.92				428	2023-07-14 17:17:03	37.3206	2201.6
429	2023-07-14 17:25:47	36.3339	1098.24				429	2023-07-14 17:27:03	37.0203	1161.92
430	2023-07-14 17:35:47	36.0765	1489.92				430	2023-07-14 17:37:03	36.8487	1822.72
431	2023-07-14 17:45:47	35.862	952				431	2023-07-14 17:47:03	36.5055	1076.48
432	2023-07-14 17:55:47	35.5617	1072				432	2023-07-14 17:57:03	36.291	1735.68
433	2023-07-14 18:05:47	35.39	1132.16				433	2023-07-14 18:07:03	36.0765	1466.24
434	2023-07-14 18:15:47	35.2613	989.44				434	2023-07-14 18:17:03	35.9049	1222.72
435	2023-07-14 18:25:47	35.0468	871.36				435	2023-07-14 18:27:03	35.6904	1032.96
436	2023-07-14 18:35:47	34.9181	766.08				436	2023-07-14 18:37:03	35.4758	722.56
437	2023-07-14 18:45:47	34.6178	681.92				437	2023-07-14 18:47:03	35.1755	805.44
438	2023-07-14 18:55:47	34.4462	628.48				438	2023-07-14 18:57:03	34.9181	725.12
439	2023-07-14 19:05:47	34.2317	556.64				439	2023-07-14 19:07:03	34.7036	651.2
440	2023-07-14 19:15:47	34.1459	477.44				440	2023-07-14 19:17:03	34.6178	528.8
441	2023-07-14 19:25:47	34.103	389.6				441	2023-07-14 19:27:03	34.532	431.68
442	2023-07-14 19:35:47	34.0172	195.28				442	2023-07-14 19:37:03	34.4033	231.36
443	2023-07-14 19:45:47	33.9314	181.04				443	2023-07-14 19:47:03	34.2317	176.4
444	2023-07-14 19:55:47	33.7598	102.68				444	2023-07-14 19:57:03	34.0172	94.52
445	2023-07-14 20:05:47	33.6311	48.48				445	2023-07-14 20:07:03	33.7598	40.85
446	2023-07-14 20:15:47	33.4166	15.03				446	2023-07-14 20:17:03	33.5882	13.26
447	2023-07-14 20:25:47	33.245	2.57				447	2023-07-14 20:27:03	33.3308	1.97
448	2023-07-14 20:35:47	32.9876	0.23				448	2023-07-14 20:37:03	33.0734	0
449	2023-07-14 20:45:47	32.7731	0				449	2023-07-14 20:47:03	32.816	0
450	2023-07-14 20:55:47	32.5586	0				450	2023-07-14 20:57:03	32.6015	0
451	2023-07-14 21:05:47	32.3441	0				451	2023-07-14 21:07:03	32.3441	0
452	2023-07-14 21:15:47	31.958	0				452	2023-07-14 21:17:03	31.958	0
453	2023-07-14 21:25:47	31.6148	0				453	2023-07-14 21:27:03	31.5719	0
454	2023-07-14 21:35:47	31.3145	0				454	2023-07-14 21:37:03	31.2716	0
455	2023-07-14 21:45:47	31.0142	0				455	2023-07-14 21:47:03	31.0142	0
456	2023-07-14 21:55:47	30.7568	0				456	2023-07-14 21:57:03	30.671	0
457	2023-07-14 22:05:47	30.4994	0				457	2023-07-14 22:07:03	30.4565	0
458	2023-07-14 22:15:47	30.2849	0				458	2023-07-14 22:17:03	30.242	0
459	2023-07-14 22:25:47	30.0704	0				459	2023-07-14 22:27:03	30.0275	0
460	2023-07-14 22:35:47	29.8559	0				460	2023-07-14 22:37:03	29.8559	0
461	2023-07-14 22:45:47	29.6843	0				461	2023-07-14 22:47:03	29.7272	0
462	2023-07-14 22:55:47	29.5127	0				462	2023-07-14 22:57:03	29.4698	0
463	2023-07-14 23:05:47	29.3411	0				463	2023-07-14 23:07:03	29.2982	0
464	2023-07-14 23:15:47	29.1695	0.23				464	2023-07-14 23:17:03	29.1695	0
465	2023-07-14 23:25:47	29.0837	0				465	2023-07-14 23:27:03	29.0837	0
466	2023-07-14 23:35:47	28.9121	0				466	2023-07-14 23:37:03	28.9121	0
467	2023-07-14 23:45:47	28.7405	0				467	2023-07-14 23:47:03	28.7834	0
468	2023-07-14 23:55:47	28.6118	0				468	2023-07-14 23:57:03	28.6118	0
469	2023-07-15 00:05:47	28.526	0				469	2023-07-15 00:07:03	28.4831	0
470	2023-07-15 00:15:47	28.4402	0				470	2023-07-15 00:17:03	28.3973	0
471	2023-07-15 00:25:47	28.3115	0				471	2023-07-15 00:27:03	28.2686	0
472	2023-07-15 00:35:47	28.1828	0				472	2023-07-15 00:37:03	28.097	0
473	2023-07-15 00:45:47	28.097	0				473	2023-07-15 00:47:03	28.0541	0
474	2023-07-15 00:55:47	28.0112	0				474	2023-07-15 00:57:03	27.9254	0
475	2023-07-15 01:05:47	27.9254	0				475	2023-07-15 01:07:03	27.7967	0
476	2023-07-15 01:15:47	27.7967	0				476	2023-07-15 01:17:03	27.7109	0
477	2023-07-15 01:25:47	27.7109	0				477	2023-07-15 01:27:03	27.6251	0
478	2023-07-15 01:35:47	27.5822	0				478	2023-07-15 01:37:03	27.5393	0
479	2023-07-15 01:45:47	27.5822	0				479	2023-07-15 01:47:03	27.4964	0
480	2023-07-15 01:55:47	27.4964	0				480	2023-07-15 01:57:03	27.4535	0
481	2023-07-15 02:05:47	27.4535	0				481	2023-07-15 02:07:03	27.3677	0
482	2023-07-15 02:15:47	27.4535	0				482	2023-07-15 02:17:03	27.3248	0
483	2023-07-15 02:25:47	27.4106	0				483	2023-07-15 02:27:03	27.3248	0
484	2023-07-15 02:35:47	27.4106	0				484	2023-07-15 02:37:03	27.239	0
485	2023-07-15 02:45:47	27.4106	0				485	2023-07-15 02:47:03	27.239	0
486	2023-07-15 02:55:47	27.4106	0				486	2023-07-15 02:57:03	27.1961	0
487	2023-07-15 03:05:47	27.4106	0				487	2023-07-15 03:07:03	27.1961	0
488	2023-07-15 03:15:47	27.3248	0				488	2023-07-15 03:17:03	27.1961	0
489	2023-07-15 03:25:47	27.3248	0				489	2023-07-15 03:27:03	27.1961	0
490	2023-07-15 03:35:47	27.3677	0				490	2023-07-15 03:37:03	27.1532	0
491	2023-07-15 03:45:47	27.3677	0				491	2023-07-15 03:47:03	27.1103	0
492	2023-07-15 03:55:47	27.2819	0				492	2023-07-15 03:57:03	27.1532	0
493	2023-07-15 04:05:47	27.3677	0				493	2023-07-15 04:07:03	27.1532	0
494	2023-07-15 04:15:47	27.2819	0				494	2023-07-15 04:17:03	27.1532	0
495	2023-07-15 04:25:47	27.239	0				495	2023-07-15 04:27:03	27.0674	0
496	2023-07-15 04:35:47	27.3248	0				496	2023-07-15 04:37:03	27.0674	0
497	2023-07-15 04:45:47	27.2819	0				497	2023-07-15 04:47:03	27.1103	0
498	2023-07-15 04:55:47	27.2819	0				498	2023-07-15 04:57:03	27.0674	0
499	2023-07-15 05:05:47	27.239	0.23				499	2023-07-15 05:07:03	27.0245	0
500	2023-07-15 05:15:47	27.239	0				500	2023-07-15 05:17:03	27.0245	0
501	2023-07-15 05:25:47	27.1532	0				501	2023-07-15 05:27:03	26.9816	0
502	2023-07-15 05:35:47	27.1532	0				502	2023-07-15 05:37:03	26.9387	0
503	2023-07-15 05:45:47	27.0674	0				503	2023-07-15 05:47:03	26.8958	0.79
504	2023-07-15 05:55:47	27.0674	0.93				504	2023-07-15 05:57:03	26.8958	0.39
505	2023-07-15 06:05:47	27.0245	7.5				505	2023-07-15 06:07:03	26.81	6.52
506	2023-07-15 06:15:47	26.9816	29.6				506	2023-07-15 06:17:03	26.7671	23.02
507	2023-07-15 06:25:47	26.9387	92.36				507	2023-07-15 06:27:03	26.7242	67.92
508	2023-07-15 06:35:47	26.8958	176.32				508	2023-07-15 06:37:03	26.6384	124.76
509	2023-07-15 06:45:47	26.8958	313.28				509	2023-07-15 06:47:03	26.6813	205.12
510	2023-07-15 06:55:47	26.9387	459.52				510	2023-07-15 06:57:03	26.6813	279.76
511	2023-07-15 07:05:47	26.9387	666.24				511	2023-07-15 07:07:03	26.7242	384
512	2023-07-15 07:15:47	27.1103	1104				512	2023-07-15 07:17:03	26.81	615.36
513	2023-07-15 07:25:47	27.1961	1354.24				513	2023-07-15 07:27:03	26.8958	758.72
514	2023-07-15 07:35:47	27.3248	1628.16				514	2023-07-15 07:37:03	26.9816	863.04
515	2023-07-15 07:45:47	27.4535	1966.72				515	2023-07-15 07:47:03	27.1103	1028.16
516	2023-07-15 07:55:47	27.5822	2581.12				516	2023-07-15 07:57:03	27.1961	1137.28
517	2023-07-15 08:05:47	27.8396	2812.16				517	2023-07-15 08:07:03	27.3677	1247.04
518	2023-07-15 08:15:47	28.0541	3228.16				518	2023-07-15 08:17:03	27.5822	1295.36
519	2023-07-15 08:25:47	28.3544	3353.6				519	2023-07-15 08:27:03	27.7967	1338.88
520	2023-07-15 08:35:47	28.6547	3558.4				520	2023-07-15 08:37:03	28.0541	1406.08
521	2023-07-15 08:45:47	29.0837	3772.16				521	2023-07-15 08:47:03	28.3973	1454.72
522	2023-07-15 08:55:47	29.4698	4066.56				522	2023-07-15 08:57:03	28.7405	1352.32
523	2023-07-15 09:05:47	29.813	2926.08				523	2023-07-15 09:07:03	29.7272	1619.84
524	2023-07-15 09:15:47	29.8988	3247.36				524	2023-07-15 09:17:03	30.1991	1661.44
525	2023-07-15 09:25:47	30.1991	3907.84				525	2023-07-15 09:27:03	30.4994	1118.4
526	2023-07-15 09:35:47	31.1	1946.24				526	2023-07-15 09:37:03	31.1	1114.24
527	2023-07-15 09:45:47	32.0009	5233.92				527	2023-07-15 09:47:03	31.9151	2053.12
528	2023-07-15 09:55:47	32.7731	3360				528	2023-07-15 09:57:03	32.5157	1523.84
529	2023-07-15 10:05:47	33.245	4798.72				529	2023-07-15 10:07:03	32.8589	958.72
530	2023-07-15 10:15:47	33.4595	5177.6				530	2023-07-15 10:17:03	32.9447	1732.48
531	2023-07-15 10:25:47	33.674	6842.88				531	2023-07-15 10:27:03	33.3737	1655.04
532	2023-07-15 10:35:47	34.0601	7293.44				532	2023-07-15 10:37:03	33.5024	2055.04
533	2023-07-15 10:45:47	34.4462	6720				533	2023-07-15 10:47:03	33.674	1978.88
534	2023-07-15 10:55:47	34.5749	2562.56				534	2023-07-15 10:57:03	33.8885	2031.36
535	2023-07-15 11:05:47	34.9181	7495.68				535	2023-07-15 11:07:03	34.103	2714.88
536	2023-07-15 11:15:47	35.39	5795.84				536	2023-07-15 11:17:03	34.4891	2007.68
537	2023-07-15 11:25:47	35.9049	7109.12				537	2023-07-15 11:27:03	35.0468	1497.6
538	2023-07-15 11:35:47	36.291	3804.16				538	2023-07-15 11:37:03	35.5187	2032.64
539	2023-07-15 11:45:47	36.4197	4115.2				539	2023-07-15 11:47:03	35.6046	2442.24
540	2023-07-15 11:55:47	36.4626	5049.6				540	2023-07-15 11:57:03	35.7333	2176.64
541	2023-07-15 12:05:47	36.5913	4944.64				541	2023-07-15 12:07:03	35.9049	2369.28
542	2023-07-15 12:15:47	36.7629	1784.96				542	2023-07-15 12:17:03	36.0336	2350.72
543	2023-07-15 12:25:47	36.8487	2663.68				543	2023-07-15 12:27:03	36.2052	1575.68
544	2023-07-15 12:35:47	36.9345	3886.08				544	2023-07-15 12:37:03	36.3339	2694.4
545	2023-07-15 12:45:47	37.149	4037.12				545	2023-07-15 12:47:03	36.5913	2791.68
546	2023-07-15 12:55:47	37.2777	1777.28				546	2023-07-15 12:57:03	36.72	1315.2
547	2023-07-15 13:05:47	37.2348	3852.8				547	2023-07-15 13:07:03	36.8487	2831.36
548	2023-07-15 13:15:47	37.3635	1999.36				548	2023-07-15 13:17:03	37.0203	2711.04
549	2023-07-15 13:25:47	37.6209	3404.8				549	2023-07-15 13:27:03	37.1919	1236.8
550	2023-07-15 13:35:47	37.6638	3479.04				550	2023-07-15 13:37:03	37.3206	2896.64
551	2023-07-15 13:45:47	37.6638	3095.04				551	2023-07-15 13:47:03	37.4064	2804.48
552	2023-07-15 13:55:47	37.7496	3051.52				552	2023-07-15 13:57:03	37.4922	2352
553	2023-07-15 14:05:47	37.8783	3100.16				553	2023-07-15 14:07:03	37.6638	2886.4
554	2023-07-15 14:15:47	37.9641	2538.24				554	2023-07-15 14:17:03	37.7925	2362.88
555	2023-07-15 14:25:47	37.8783	2012.8				555	2023-07-15 14:27:03	37.6638	2718.72
556	2023-07-15 14:35:47	37.7496	1863.68				556	2023-07-15 14:37:03	37.6638	3237.12
557	2023-07-15 14:45:47	37.8783	3078.4				557	2023-07-15 14:47:03	37.9212	3270.4
558	2023-07-15 14:55:47	38.1357	2946.56				558	2023-07-15 14:57:03	38.1357	3645.44
559	2023-07-15 15:05:47	38.3073	2849.28				559	2023-07-15 15:07:03	38.3502	3540.48
560	2023-07-15 15:15:47	38.2644	2828.8				560	2023-07-15 15:17:03	38.3931	1962.88
561	2023-07-15 15:25:47	38.1786	2159.36				561	2023-07-15 15:27:03	38.3931	4002.56
562	2023-07-15 15:35:47	38.1786	2573.44				562	2023-07-15 15:37:03	38.436	4078.08
563	2023-07-15 15:45:47	38.1786	2320.64				563	2023-07-15 15:47:03	38.4789	2640.64
564	2023-07-15 15:55:47	38.1786	2211.84				564	2023-07-15 15:57:03	38.5647	3932.16
565	2023-07-15 16:05:47	38.2215	2085.76				565	2023-07-15 16:07:03	38.6505	3578.88
566	2023-07-15 16:15:47	38.0499	1031.68				566	2023-07-15 16:17:03	38.3073	1163.52
567	2023-07-15 16:25:47	37.8783	1895.68				567	2023-07-15 16:27:03	38.3502	3202.56
568	2023-07-15 16:35:47	37.6638	1809.92				568	2023-07-15 16:37:03	38.1786	3225.6
569	2023-07-15 16:45:47	37.4922	1824				569	2023-07-15 16:47:03	38.0928	3150.08
570	2023-07-15 16:55:47	37.3635	1495.68				570	2023-07-15 16:57:03	37.9641	2860.8
571	2023-07-15 17:05:47	37.2348	907.84				571	2023-07-15 17:07:03	37.7925	1604.48
572	2023-07-15 17:15:47	37.0203	723.2				572	2023-07-15 17:17:03	37.5351	2287.36
573	2023-07-15 17:25:47	36.7629	1197.76				573	2023-07-15 17:27:03	37.3635	2249.6
574	2023-07-15 17:35:47	36.5484	1102.08				574	2023-07-15 17:37:03	37.149	2001.28
575	2023-07-15 17:45:47	36.4197	1014.72				575	2023-07-15 17:47:03	36.9345	1756.16
576	2023-07-15 17:55:47	36.2052	915.52				576	2023-07-15 17:57:03	36.7629	1296.96
577	2023-07-15 18:05:47	36.0336	874.88				577	2023-07-15 18:07:03	36.4626	1344
578	2023-07-15 18:15:47	35.7762	625.12				578	2023-07-15 18:17:03	36.2481	1083.52
579	2023-07-15 18:25:47	35.6046	750.72				579	2023-07-15 18:27:03	35.9907	1030.72
580	2023-07-15 18:35:47	35.3471	708.48				580	2023-07-15 18:37:03	35.7762	964.16
581	2023-07-15 18:45:47	35.0897	679.36				581	2023-07-15 18:47:03	35.6046	936.64
582	2023-07-15 18:55:47	34.8752	660.16				582	2023-07-15 18:57:03	35.3042	864.64
583	2023-07-15 19:05:47	34.7036	623.68				583	2023-07-15 19:07:03	35.0468	772.16
584	2023-07-15 19:15:47	34.4462	518.24				584	2023-07-15 19:17:03	34.7894	628.32
585	2023-07-15 19:25:47	34.1888	393.44				585	2023-07-15 19:27:03	34.532	458.72
586	2023-07-15 19:35:47	33.8885	272.72				586	2023-07-15 19:37:03	34.2317	311.76
587	2023-07-15 19:45:47	33.6311	174.4				587	2023-07-15 19:47:03	33.8885	192.4
588	2023-07-15 19:55:47	33.2879	98.96				588	2023-07-15 19:57:03	33.6311	103.32
589	2023-07-15 20:05:47	33.0305	48.06				589	2023-07-15 20:07:03	33.3308	46.04
590	2023-07-15 20:15:47	32.7302	15.97				590	2023-07-15 20:17:03	32.9876	15.66
591	2023-07-15 20:25:47	32.5157	3.28				591	2023-07-15 20:27:03	32.7302	2.56
592	2023-07-15 20:35:47	32.2583	0.23				592	2023-07-15 20:37:03	32.4728	0
593	2023-07-15 20:45:47	32.0009	0				593	2023-07-15 20:47:03	32.2154	0
594	2023-07-15 20:55:47	31.7864	0				594	2023-07-15 20:57:03	31.958	0
595	2023-07-15 21:05:47	31.5719	0				595	2023-07-15 21:07:03	31.6577	0
596	2023-07-15 21:15:47	31.3574	0				596	2023-07-15 21:17:03	31.529	0
597	2023-07-15 21:25:47	31.1429	0				597	2023-07-15 21:27:03	31.2716	0
598	2023-07-15 21:35:47	30.9284	0				598	2023-07-15 21:37:03	31.0571	0
599	2023-07-15 21:45:47	30.7997	0				599	2023-07-15 21:47:03	30.8855	0
600	2023-07-15 21:55:47	30.5852	0				600	2023-07-15 21:57:03	30.7139	0
601	2023-07-15 22:05:47	30.4565	0				601	2023-07-15 22:07:03	30.5423	0
602	2023-07-15 22:15:47	30.3278	0				602	2023-07-15 22:17:03	30.4136	0
603	2023-07-15 22:25:47	30.1562	0				603	2023-07-15 22:27:03	30.1991	0.19
604	2023-07-15 22:35:47	30.0704	0				604	2023-07-15 22:37:03	30.0704	0
605	2023-07-15 22:45:47	29.8988	0				605	2023-07-15 22:47:03	29.9846	0
606	2023-07-15 22:55:47	29.813	0				606	2023-07-15 22:57:03	29.8559	0
607	2023-07-15 23:05:47	29.7701	0				607	2023-07-15 23:07:03	29.7701	0
608	2023-07-15 23:15:47	29.6414	0				608	2023-07-15 23:17:03	29.6843	0
609	2023-07-15 23:25:47	29.5556	0				609	2023-07-15 23:27:03	29.5556	0
610	2023-07-15 23:35:47	29.4698	0.23				610	2023-07-15 23:37:03	29.4269	0
611	2023-07-15 23:45:47	29.3411	0				611	2023-07-15 23:47:03	29.3411	0
612	2023-07-15 23:55:47	29.2553	0				612	2023-07-15 23:57:03	29.2553	0
613	2023-07-16 00:05:47	29.1695	0				613	2023-07-16 00:07:03	29.1695	0
614	2023-07-16 00:15:47	29.0837	0				614	2023-07-16 00:17:03	29.0837	0
615	2023-07-16 00:25:47	29.0408	0				615	2023-07-16 00:27:03	29.0408	0
616	2023-07-16 00:35:47	28.9979	0				616	2023-07-16 00:37:03	28.9121	0
617	2023-07-16 00:45:47	28.8692	0				617	2023-07-16 00:47:03	28.8692	0
618	2023-07-16 00:55:47	28.8692	0				618	2023-07-16 00:57:03	28.8263	0
619	2023-07-16 01:05:47	28.7834	0				619	2023-07-16 01:07:03	28.7405	0
620	2023-07-16 01:15:47	28.7405	0				620	2023-07-16 01:17:03	28.6976	0
621	2023-07-16 01:25:47	28.6976	0				621	2023-07-16 01:27:03	28.6547	0
622	2023-07-16 01:35:47	28.6547	0				622	2023-07-16 01:37:03	28.6118	0
623	2023-07-16 01:45:47	28.6118	0				623	2023-07-16 01:47:03	28.526	0
624	2023-07-16 01:55:47	28.5689	0				624	2023-07-16 01:57:03	28.526	0
625	2023-07-16 02:05:47	28.4831	0				625	2023-07-16 02:07:03	28.4402	0
626	2023-07-16 02:15:47	28.4402	0				626	2023-07-16 02:17:03	28.3973	0
627	2023-07-16 02:25:47	28.3544	0				627	2023-07-16 02:27:03	28.3115	0
628	2023-07-16 02:35:47	28.3544	0				628	2023-07-16 02:37:03	28.3115	0
629	2023-07-16 02:45:47	28.3115	0				629	2023-07-16 02:47:03	28.2686	0
630	2023-07-16 02:55:47	28.2686	0				630	2023-07-16 02:57:03	28.1828	0
631	2023-07-16 03:05:47	28.2257	0				631	2023-07-16 03:07:03	28.1399	0
632	2023-07-16 03:15:47	28.1399	0				632	2023-07-16 03:17:03	28.1399	0
633	2023-07-16 03:25:47	28.097	0				633	2023-07-16 03:27:03	28.0112	0
634	2023-07-16 03:35:47	28.097	0				634	2023-07-16 03:37:03	28.0541	0
635	2023-07-16 03:45:47	28.0112	0				635	2023-07-16 03:47:03	27.9254	0
636	2023-07-16 03:55:47	27.9683	0				636	2023-07-16 03:57:03	27.8825	0
637	2023-07-16 04:05:47	27.9254	0				637	2023-07-16 04:07:03	27.8396	0
638	2023-07-16 04:15:47	27.9254	0				638	2023-07-16 04:17:03	27.7967	0
639	2023-07-16 04:25:47	27.8825	0				639	2023-07-16 04:27:03	27.7967	0
640	2023-07-16 04:35:47	27.8825	0				640	2023-07-16 04:37:03	27.7538	0
641	2023-07-16 04:45:47	27.7538	0				641	2023-07-16 04:47:03	27.7109	0
642	2023-07-16 04:55:47	27.7109	0				642	2023-07-16 04:57:03	27.668	0
643	2023-07-16 05:05:47	27.7109	0				643	2023-07-16 05:07:03	27.6251	0
644	2023-07-16 05:15:47	27.7109	0				644	2023-07-16 05:17:03	27.5822	0
645	2023-07-16 05:25:47	27.6251	0.23				645	2023-07-16 05:27:03	27.5393	0
646	2023-07-16 05:35:47	27.5822	0				646	2023-07-16 05:37:03	27.4964	0
647	2023-07-16 05:45:47	27.6251	0				647	2023-07-16 05:47:03	27.4964	0
648	2023-07-16 05:55:47	27.5822	0.23				648	2023-07-16 05:57:03	27.4964	0.19
649	2023-07-16 06:05:47	27.5822	6.33				649	2023-07-16 06:07:03	27.4535	5.53
650	2023-07-16 06:15:47	27.5822	26.85				650	2023-07-16 06:17:03	27.4535	21.83
651	2023-07-16 06:25:47	27.4964	71.16				651	2023-07-16 06:27:03	27.4535	56.4
652	2023-07-16 06:35:47	27.5822	142.56				652	2023-07-16 06:37:03	27.4535	100.96
653	2023-07-16 06:45:47	27.6251	245.28				653	2023-07-16 06:47:03	27.4535	170.08
654	2023-07-16 06:55:47	27.6251	404.64				654	2023-07-16 06:57:03	27.4535	267.12
655	2023-07-16 07:05:47	27.7109	665.28				655	2023-07-16 07:07:03	27.5393	424.64
656	2023-07-16 07:15:47	27.8396	1026.88				656	2023-07-16 07:17:03	27.5822	646.56
657	2023-07-16 07:25:47	27.9683	1460.48				657	2023-07-16 07:27:03	27.7109	819.84
658	2023-07-16 07:35:47	28.097	1746.56				658	2023-07-16 07:37:03	27.8825	908.16
659	2023-07-16 07:45:47	28.3115	2117.76				659	2023-07-16 07:47:03	27.9683	1059.84
660	2023-07-16 07:55:47	28.526	2494.72				660	2023-07-16 07:57:03	28.1399	1186.24
661	2023-07-16 08:05:47	28.7405	1582.08				661	2023-07-16 08:07:03	28.3544	995.84
662	2023-07-16 08:15:47	28.8692	1260.48				662	2023-07-16 08:17:03	28.4831	738.56
663	2023-07-16 08:25:47	29.1266	2955.52				663	2023-07-16 08:27:03	28.6976	1209.28
664	2023-07-16 08:35:47	29.384	3370.24				664	2023-07-16 08:37:03	28.9121	1390.08
665	2023-07-16 08:45:47	29.6843	3553.28				665	2023-07-16 08:47:03	29.2124	1697.28
666	2023-07-16 08:55:47	30.1991	1956.48				666	2023-07-16 08:57:03	29.5985	1706.88
667	2023-07-16 09:05:47	30.5423	2220.8				667	2023-07-16 09:07:03	30.0275	1355.52
668	2023-07-16 09:15:47	31.1	3603.2				668	2023-07-16 09:17:03	30.4565	1436.16
669	2023-07-16 09:25:47	31.1858	3233.28				669	2023-07-16 09:27:03	30.5423	1923.84
670	2023-07-16 09:35:47	30.5423	3541.76				670	2023-07-16 09:37:03	31.1858	2049.92
671	2023-07-16 09:45:47	30.7997	3912.96				671	2023-07-16 09:47:03	32.3441	1446.4
672	2023-07-16 09:55:47	31.6577	2818.56				672	2023-07-16 09:57:03	32.4728	1286.72
673	2023-07-16 10:05:47	32.7302	5199.36				673	2023-07-16 10:07:03	33.3737	2174.72
674	2023-07-16 10:15:47	33.2021	2752				674	2023-07-16 10:17:03	34.1459	1716.48
675	2023-07-16 10:25:47	33.2021	2369.28				675	2023-07-16 10:27:03	34.3604	2118.4
676	2023-07-16 10:35:47	33.2021	2174.08				676	2023-07-16 10:37:03	33.9314	1743.36
677	2023-07-16 10:45:47	34.103	3328				677	2023-07-16 10:47:03	33.5882	1876.48
678	2023-07-16 10:55:47	34.4462	1900.16				678	2023-07-16 10:57:03	33.8885	1964.8
679	2023-07-16 11:05:47	34.8323	5090.56				679	2023-07-16 11:07:03	34.1888	1998.08
680	2023-07-16 11:15:47	35.2184	4651.52				680	2023-07-16 11:17:03	34.4462	2062.72
681	2023-07-16 11:25:47	35.5187	4569.6				681	2023-07-16 11:27:03	34.7465	2116.48
682	2023-07-16 11:35:47	35.862	4423.68				682	2023-07-16 11:37:03	35.0468	2146.56
683	2023-07-16 11:45:47	36.1194	4006.4				683	2023-07-16 11:47:03	35.3471	2216.32
684	2023-07-16 11:55:47	36.5055	3852.8				684	2023-07-16 11:57:03	35.6904	2255.36
685	2023-07-16 12:05:47	36.8058	3676.16				685	2023-07-16 12:07:03	36.0336	2312.32
686	2023-07-16 12:15:47	37.149	3650.56				686	2023-07-16 12:17:03	36.3768	2386.56
687	2023-07-16 12:25:47	37.4922	3454.72				687	2023-07-16 12:27:03	36.72	2562.56
688	2023-07-16 12:35:47	37.7067	3098.88				688	2023-07-16 12:37:03	37.0203	2419.84
689	2023-07-16 12:45:47	38.007	1543.68				689	2023-07-16 12:47:03	37.2777	2549.76
690	2023-07-16 12:55:47	38.2644	3269.12				690	2023-07-16 12:57:03	37.5351	2640.64
691	2023-07-16 13:05:47	38.436	2965.76				691	2023-07-16 13:07:03	37.7496	1430.4
692	2023-07-16 13:15:47	38.5647	3043.84				692	2023-07-16 13:17:03	38.007	2673.92
693	2023-07-16 13:25:47	38.7363	2946.56				693	2023-07-16 13:27:03	38.2215	2872.32
694	2023-07-16 13:35:47	38.7792	3010.56				694	2023-07-16 13:37:03	38.3502	2821.12
695	2023-07-16 13:45:47	38.9508	2894.08				695	2023-07-16 13:47:03	38.436	2840.32
696	2023-07-16 13:55:47	39.0795	2506.24				696	2023-07-16 13:57:03	38.6505	1288.32
697	2023-07-16 14:05:47	39.0795	1394.56				697	2023-07-16 14:07:03	38.8221	2963.2
698	2023-07-16 14:15:47	39.1653	2023.68				698	2023-07-16 14:17:03	38.865	1510.4
699	2023-07-16 14:25:47	39.2082	1950.08				699	2023-07-16 14:27:03	39.0366	3057.92
700	2023-07-16 14:35:47	39.3798	2307.2				700	2023-07-16 14:37:03	39.1653	2754.56
701	2023-07-16 14:45:47	39.4227	2218.88				701	2023-07-16 14:47:03	39.2511	2658.56
702	2023-07-16 14:55:47	39.4656	2220.8				702	2023-07-16 14:57:03	39.3798	2809.6
703	2023-07-16 15:05:47	39.4227	2149.76				703	2023-07-16 15:07:03	39.4656	2791.68
704	2023-07-16 15:15:47	39.4227	2220.8				704	2023-07-16 15:17:03	39.5085	3518.72
705	2023-07-16 15:25:47	39.4656	2104.96				705	2023-07-16 15:27:03	39.6372	3512.32
706	2023-07-16 15:35:47	39.4656	2031.36				706	2023-07-16 15:37:03	39.723	3392
707	2023-07-16 15:45:47	39.3369	1792				707	2023-07-16 15:47:03	39.723	3389.44
708	2023-07-16 15:55:47	39.3369	1829.76				708	2023-07-16 15:57:03	39.8088	3445.76
709	2023-07-16 16:05:47	39.3798	1630.08				709	2023-07-16 16:07:03	39.7659	3699.2
710	2023-07-16 16:15:47	39.2511	1800.96				710	2023-07-16 16:17:03	39.8088	3239.68
711	2023-07-16 16:25:47	39.2082	1779.2				711	2023-07-16 16:27:03	39.8088	3056.64
712	2023-07-16 16:35:47	39.1224	1562.24				712	2023-07-16 16:37:03	39.6372	2408.96
713	2023-07-16 16:45:47	38.9079	1157.44				713	2023-07-16 16:47:03	39.3798	1643.52
714	2023-07-16 16:55:47	38.6505	1690.24				714	2023-07-16 16:57:03	39.294	2608
715	2023-07-16 17:05:47	38.5218	1692.8				715	2023-07-16 17:07:03	39.0795	2556.16
716	2023-07-16 17:15:47	38.436	1600.64				716	2023-07-16 17:17:03	38.9079	2312.32
717	2023-07-16 17:25:47	38.3502	1572.48				717	2023-07-16 17:27:03	38.865	2305.92
718	2023-07-16 17:35:47	38.2644	1346.56				718	2023-07-16 17:37:03	38.6076	1366.4
719	2023-07-16 17:45:47	37.8354	906.88				719	2023-07-16 17:47:03	38.2644	1145.92
720	2023-07-16 17:55:47	37.4064	991.36				720	2023-07-16 17:57:03	37.7925	896.32
721	2023-07-16 18:05:47	36.8916	611.52				721	2023-07-16 18:07:03	37.2777	834.56
722	2023-07-16 18:15:47	36.3768	793.28				722	2023-07-16 18:17:03	36.72	995.84
723	2023-07-16 18:25:47	35.7762	694.4				723	2023-07-16 18:27:03	36.1194	728.32
724	2023-07-16 18:35:47	35.2613	574.4				724	2023-07-16 18:37:03	35.5187	754.88
725	2023-07-16 18:45:47	34.7036	427.2				725	2023-07-16 18:47:03	34.9181	472.16
726	2023-07-16 18:55:47	34.0172	284.88				726	2023-07-16 18:57:03	34.2746	262.4
727	2023-07-16 19:05:47	33.4166	130.12				727	2023-07-16 19:07:03	33.5882	64.76
728	2023-07-16 19:15:47	32.8589	14.09				728	2023-07-16 19:17:03	33.0734	19.61
729	2023-07-16 19:25:47	32.387	12.89				729	2023-07-16 19:27:03	32.5586	9.88
730	2023-07-16 19:35:47	31.8722	11.49				730	2023-07-16 19:37:03	32.0009	6.12
731	2023-07-16 19:45:47	31.4861	3.28				731	2023-07-16 19:47:03	31.6148	2.96
732	2023-07-16 19:55:47	31.1429	0.7				732	2023-07-16 19:57:03	31.2287	0.19
733	2023-07-16 20:05:47	30.7997	0.23				733	2023-07-16 20:07:03	30.9284	0
734	2023-07-16 20:15:47	30.4994	0				734	2023-07-16 20:17:03	30.5423	0
735	2023-07-16 20:25:47	30.242	0				735	2023-07-16 20:27:03	30.2849	0
736	2023-07-16 20:35:47	29.9846	0				736	2023-07-16 20:37:03	30.0275	0
737	2023-07-16 20:45:47	29.7272	0.23				737	2023-07-16 20:47:03	29.6843	0
738	2023-07-16 20:55:47	29.4269	0				738	2023-07-16 20:57:03	29.4269	0
739	2023-07-16 21:05:47	29.2982	0				739	2023-07-16 21:07:03	29.2553	0
740	2023-07-16 21:15:47	29.0837	0				740	2023-07-16 21:17:03	29.0408	0
741	2023-07-16 21:25:47	28.8692	0				741	2023-07-16 21:27:03	28.7834	0
742	2023-07-16 21:35:47	28.6976	0				742	2023-07-16 21:37:03	28.6118	0
743	2023-07-16 21:45:47	28.526	0				743	2023-07-16 21:47:03	28.4402	0
744	2023-07-16 21:55:47	28.3544	0				744	2023-07-16 21:57:03	28.2686	0
745	2023-07-16 22:05:47	28.2257	0				745	2023-07-16 22:07:03	28.0541	0
746	2023-07-16 22:15:47	28.0541	0				746	2023-07-16 22:17:03	27.9683	0
747	2023-07-16 22:25:47	27.9254	0				747	2023-07-16 22:27:03	27.7538	0
748	2023-07-16 22:35:47	27.7538	0				748	2023-07-16 22:37:03	27.6251	0
749	2023-07-16 22:45:47	27.668	1.64				749	2023-07-16 22:47:03	27.4535	0
750	2023-07-16 22:55:47	27.4964	0				750	2023-07-16 22:57:03	27.3248	0
751	2023-07-16 23:05:47	27.3677	0				751	2023-07-16 23:07:03	27.1961	0
752	2023-07-16 23:15:47	27.3248	0				752	2023-07-16 23:17:03	27.1103	0
753	2023-07-16 23:25:47	27.1103	0				753	2023-07-16 23:27:03	26.8958	0
754	2023-07-16 23:35:47	27.0245	0				754	2023-07-16 23:37:03	26.81	0
755	2023-07-16 23:45:47	26.9387	0				755	2023-07-16 23:47:03	26.7242	0
756	2023-07-16 23:55:47	26.8529	0.23				756	2023-07-16 23:57:03	26.5955	0
757	2023-07-17 00:05:47	26.6813	0				757	2023-07-17 00:07:03	26.5097	0
758	2023-07-17 00:15:47	26.5955	0				758	2023-07-17 00:17:03	26.381	0
759	2023-07-17 00:25:47	26.5097	0				759	2023-07-17 00:27:03	26.2952	0
760	2023-07-17 00:35:47	26.4239	0				760	2023-07-17 00:37:03	26.2094	0
761	2023-07-17 00:45:47	26.3381	0				761	2023-07-17 00:47:03	26.0807	0
762	2023-07-17 00:55:47	26.2523	0				762	2023-07-17 00:57:03	26.0378	0
763	2023-07-17 01:05:47	26.1665	0				763	2023-07-17 01:07:03	25.9949	0
764	2023-07-17 01:15:47	26.1236	0				764	2023-07-17 01:17:03	25.952	0
765	2023-07-17 01:25:47	26.0378	0				765	2023-07-17 01:27:03	25.8233	0
766	2023-07-17 01:35:47	25.9949	0				766	2023-07-17 01:37:03	25.7804	0
767	2023-07-17 01:45:47	25.9949	0				767	2023-07-17 01:47:03	25.7804	0
768	2023-07-17 01:55:47	25.952	0				768	2023-07-17 01:57:03	25.6946	0
769	2023-07-17 02:05:47	25.9091	0				769	2023-07-17 02:07:03	25.7375	0
770	2023-07-17 02:15:47	25.8233	0				770	2023-07-17 02:17:03	25.6517	0
771	2023-07-17 02:25:47	25.8662	0				771	2023-07-17 02:27:03	25.6088	0
772	2023-07-17 02:35:47	25.7804	0				772	2023-07-17 02:37:03	25.5659	0
773	2023-07-17 02:45:47	25.7375	0				773	2023-07-17 02:47:03	25.523	0
774	2023-07-17 02:55:47	25.6946	0				774	2023-07-17 02:57:03	25.4372	0
775	2023-07-17 03:05:47	25.6088	0				775	2023-07-17 03:07:03	25.3943	0
776	2023-07-17 03:15:47	25.5659	0				776	2023-07-17 03:17:03	25.3514	0
777	2023-07-17 03:25:47	25.523	0				777	2023-07-17 03:27:03	25.3085	0
778	2023-07-17 03:35:47	25.4801	0				778	2023-07-17 03:37:03	25.2227	0
779	2023-07-17 03:45:47	25.4372	0				779	2023-07-17 03:47:03	25.1798	0
780	2023-07-17 03:55:47	25.3943	0				780	2023-07-17 03:57:03	25.1369	0
781	2023-07-17 04:05:47	25.3514	0				781	2023-07-17 04:07:03	25.094	0
782	2023-07-17 04:15:47	25.2656	0				782	2023-07-17 04:17:03	25.0511	0
783	2023-07-17 04:25:47	25.2656	0				783	2023-07-17 04:27:03	25.0082	0
784	2023-07-17 04:35:47	25.1798	0				784	2023-07-17 04:37:03	25.0082	0
785	2023-07-17 04:45:47	25.1798	0				785	2023-07-17 04:47:03	24.9224	0
786	2023-07-17 04:55:47	25.094	0				786	2023-07-17 04:57:03	24.9224	0
787	2023-07-17 05:05:47	25.1369	0				787	2023-07-17 05:07:03	24.8795	0
788	2023-07-17 05:15:47	25.0082	0				788	2023-07-17 05:17:03	24.8366	0
789	2023-07-17 05:25:47	25.0511	0				789	2023-07-17 05:27:03	24.7937	0
790	2023-07-17 05:35:47	25.0082	0				790	2023-07-17 05:37:03	24.7937	0
791	2023-07-17 05:45:47	24.9653	0.23				791	2023-07-17 05:47:03	24.7508	0
792	2023-07-17 05:55:47	24.9653	0.46				792	2023-07-17 05:57:03	24.7508	0.59
793	2023-07-17 06:05:47	24.9653	4.69				793	2023-07-17 06:07:03	24.7079	5.13
794	2023-07-17 06:15:47	24.9224	21.1				794	2023-07-17 06:17:03	24.665	25.78
795	2023-07-17 06:25:47	24.9653	50.88				795	2023-07-17 06:27:03	24.665	46.82
796	2023-07-17 06:35:47	24.9224	89.56				796	2023-07-17 06:37:03	24.665	85.76
797	2023-07-17 06:45:47	24.9224	170.72				797	2023-07-17 06:47:03	24.665	154.92
798	2023-07-17 06:55:47	24.9653	318.16				798	2023-07-17 06:57:03	24.665	253.52
799	2023-07-17 07:05:47	24.9653	416.8				799	2023-07-17 07:07:03	24.7079	308.4
800	2023-07-17 07:15:47	25.094	871.36				800	2023-07-17 07:17:03	24.7937	614.08
801	2023-07-17 07:25:47	25.2227	1185.6				801	2023-07-17 07:27:03	24.8366	616.8
802	2023-07-17 07:35:47	25.3514	1454.72				802	2023-07-17 07:37:03	24.9653	936.64
803	2023-07-17 07:45:47	25.4801	1795.2				803	2023-07-17 07:47:03	25.094	939.84
804	2023-07-17 07:55:47	25.6946	2097.28				804	2023-07-17 07:57:03	25.2656	1165.76
805	2023-07-17 08:05:47	25.9091	1271.04				805	2023-07-17 08:07:03	25.523	923.84
806	2023-07-17 08:15:47	25.9949	1326.08				806	2023-07-17 08:17:03	25.6088	942.08
807	2023-07-17 08:25:47	26.1665	2899.2				807	2023-07-17 08:27:03	25.7375	1025.92
808	2023-07-17 08:35:47	26.381	3011.84				808	2023-07-17 08:37:03	25.9091	1379.2
809	2023-07-17 08:45:47	26.7242	3349.76				809	2023-07-17 08:47:03	26.1665	1505.28
810	2023-07-17 08:55:47	26.9816	3680				810	2023-07-17 08:57:03	26.381	1602.56
811	2023-07-17 09:05:47	27.3248	4002.56				811	2023-07-17 09:07:03	26.5526	1635.84
812	2023-07-17 09:15:47	27.7538	4254.72				812	2023-07-17 09:17:03	26.8529	1639.04
813	2023-07-17 09:25:47	28.0541	4194.56				813	2023-07-17 09:27:03	27.1532	1299.2
814	2023-07-17 09:35:47	28.4402	4460.8				814	2023-07-17 09:37:03	27.4964	1700.48
815	2023-07-17 09:45:47	28.6976	3663.36				815	2023-07-17 09:47:03	27.668	1736.96
816	2023-07-17 09:55:47	28.8263	3742.72				816	2023-07-17 09:57:03	28.097	1975.68
817	2023-07-17 10:05:47	29.1695	3522.56				817	2023-07-17 10:07:03	28.2686	1044.8
818	2023-07-17 10:15:47	29.6414	4911.36				818	2023-07-17 10:17:03	28.7834	1569.28
819	2023-07-17 10:25:47	30.0275	4377.6				819	2023-07-17 10:27:03	29.1266	2616.32
820	2023-07-17 10:35:47	31.2287	4791.04				820	2023-07-17 10:37:03	29.5556	2416.64
821	2023-07-17 10:45:47	32.2154	4746.24				821	2023-07-17 10:47:03	30.1991	2149.76
822	2023-07-17 10:55:47	32.6015	1637.76				822	2023-07-17 10:57:03	30.9713	1028.16
823	2023-07-17 11:05:47	30.4136	2412.16				823	2023-07-17 11:07:03	30.0275	1109.76
824	2023-07-17 11:15:47	30.8426	1902.72				824	2023-07-17 11:17:03	30.4136	1289.92
825	2023-07-17 11:25:47	31.2716	3022.08				825	2023-07-17 11:27:03	30.7997	2388.48
826	2023-07-17 11:35:47	31.7006	1837.44				826	2023-07-17 11:37:03	31.1858	2211.2
827	2023-07-17 11:45:47	32.2583	3648				827	2023-07-17 11:47:03	31.7435	2503.68
828	2023-07-17 11:55:47	32.7302	3889.92				828	2023-07-17 11:57:03	32.1725	3042.56
829	2023-07-17 12:05:47	33.2021	2689.28				829	2023-07-17 12:07:03	32.7302	3097.6
830	2023-07-17 12:15:47	33.7169	4037.12				830	2023-07-17 12:17:03	33.2879	2874.88
831	2023-07-17 12:25:47	34.2746	3477.76				831	2023-07-17 12:27:03	33.7169	2606.72
832	2023-07-17 12:35:47	34.5749	3038.72				832	2023-07-17 12:37:03	34.1459	2478.72
833	2023-07-17 12:45:47	34.9181	2938.88				833	2023-07-17 12:47:03	34.6178	2603.52
834	2023-07-17 12:55:47	35.3042	2813.44				834	2023-07-17 12:57:03	35.0039	2451.84
835	2023-07-17 13:05:47	35.5187	2938.88				835	2023-07-17 13:07:03	35.2613	2853.12
836	2023-07-17 13:15:47	35.862	2824.96				836	2023-07-17 13:17:03	35.6475	2826.24
837	2023-07-17 13:25:47	36.2052	2712.32				837	2023-07-17 13:27:03	36.0336	2798.08
838	2023-07-17 13:35:47	36.4626	2689.28				838	2023-07-17 13:37:03	36.4197	2702.08
839	2023-07-17 13:45:47	36.72	2569.6				839	2023-07-17 13:47:03	36.7629	2885.12
840	2023-07-17 13:55:47	36.8916	2560.64				840	2023-07-17 13:57:03	37.0203	3095.04
841	2023-07-17 14:05:47	37.1919	2601.6				841	2023-07-17 14:07:03	37.3206	1716.48
842	2023-07-17 14:15:47	37.3635	2337.28				842	2023-07-17 14:17:03	37.6209	3008
843	2023-07-17 14:25:47	37.578	2376.96				843	2023-07-17 14:27:03	37.8783	3120.64
844	2023-07-17 14:35:47	37.7925	2405.12				844	2023-07-17 14:37:03	38.0928	3293.44
845	2023-07-17 14:45:47	37.9641	2353.92				845	2023-07-17 14:47:03	38.3502	3452.16
846	2023-07-17 14:55:47	37.8783	1342.08				846	2023-07-17 14:57:03	38.2644	1941.12
847	2023-07-17 15:05:47	37.7496	1145.28				847	2023-07-17 15:07:03	38.0928	1222.72
848	2023-07-17 15:15:47	37.3635	856.32				848	2023-07-17 15:17:03	37.7925	1018.88
849	2023-07-17 15:25:47	37.0632	2093.44				849	2023-07-17 15:27:03	37.578	3822.08
850	2023-07-17 15:35:47	36.8487	920				850	2023-07-17 15:37:03	37.149	1167.36
851	2023-07-17 15:45:47	36.5484	1173.44				851	2023-07-17 15:47:03	36.8916	3968
852	2023-07-17 15:55:47	36.291	833.6				852	2023-07-17 15:57:03	36.5055	1288.96
853	2023-07-17 16:05:47	36.1194	1883.52				853	2023-07-17 16:07:03	36.5913	3746.56
854	2023-07-17 16:15:47	36.1623	1805.44				854	2023-07-17 16:17:03	36.5913	3585.28
855	2023-07-17 16:25:47	36.291	1821.44				855	2023-07-17 16:27:03	36.7629	3260.16
856	2023-07-17 16:35:47	36.3339	1122.56				856	2023-07-17 16:37:03	36.72	1555.84
857	2023-07-17 16:45:47	36.291	1656.32				857	2023-07-17 16:47:03	36.6342	2699.52
858	2023-07-17 16:55:47	36.1623	758.72				858	2023-07-17 16:57:03	36.3768	746.88
859	2023-07-17 17:05:47	35.9907	573.6				859	2023-07-17 17:07:03	36.0336	578.88
860	2023-07-17 17:15:47	35.6904	581.44				860	2023-07-17 17:17:03	35.6475	565.44
861	2023-07-17 17:25:47	35.3471	614.4				861	2023-07-17 17:27:03	35.3042	503.36
862	2023-07-17 17:35:47	35.1755	385.92				862	2023-07-17 17:37:03	35.1755	344.32
863	2023-07-17 17:45:47	34.961	320.8				863	2023-07-17 17:47:03	34.9181	267.12
864	2023-07-17 17:55:47	34.5749	144.32				864	2023-07-17 17:57:03	34.532	111.24
865	2023-07-17 18:05:47	34.0601	95.2				865	2023-07-17 18:07:03	34.0172	85.04
866	2023-07-17 18:15:47	33.6311	116.88				866	2023-07-17 18:17:03	33.5453	100.16
867	2023-07-17 18:25:47	33.1163	132.96				867	2023-07-17 18:27:03	33.1163	111.24
868	2023-07-17 18:35:47	32.6015	131.08				868	2023-07-17 18:37:03	32.6444	113.72
869	2023-07-17 18:45:47	32.2154	105.64				869	2023-07-17 18:47:03	32.1725	99.28
870	2023-07-17 18:55:47	31.7006	85.8				870	2023-07-17 18:57:03	31.7435	72.72
871	2023-07-17 19:05:47	31.3145	65.48				871	2023-07-17 19:07:03	31.3145	57.98
872	2023-07-17 19:15:47	30.9284	49.48				872	2023-07-17 19:17:03	30.9284	43.26
873	2023-07-17 19:25:47	30.5852	26.32				873	2023-07-17 19:27:03	30.5852	28.95
874	2023-07-17 19:35:47	30.2849	25.85				874	2023-07-17 19:37:03	30.242	25.59
875	2023-07-17 19:45:47	29.8988	21.16				875	2023-07-17 19:47:03	29.8988	23.21
876	2023-07-17 19:55:47	29.6414	30.19				876	2023-07-17 19:57:03	29.5985	42.98
877	2023-07-17 20:05:47	29.3411	21.22				877	2023-07-17 20:07:03	29.384	20.87
878	2023-07-17 20:15:47	29.2124	6.36				878	2023-07-17 20:17:03	29.1695	7.13
879	2023-07-17 20:25:47	28.9979	0.23				879	2023-07-17 20:27:03	28.955	0
880	2023-07-17 20:35:47	28.8692	0				880	2023-07-17 20:37:03	28.8263	0
881	2023-07-17 20:45:47	28.7405	0				881	2023-07-17 20:47:03	28.6976	0
882	2023-07-17 20:55:47	28.6118	0				882	2023-07-17 20:57:03	28.5689	0
883	2023-07-17 21:05:47	28.4402	0				883	2023-07-17 21:07:03	28.3973	0
884	2023-07-17 21:15:47	28.3115	0				884	2023-07-17 21:17:03	28.2257	0
885	2023-07-17 21:25:47	28.2257	0				885	2023-07-17 21:27:03	28.097	0
886	2023-07-17 21:35:47	28.097	0				886	2023-07-17 21:37:03	28.0112	0
887	2023-07-17 21:45:47	27.9254	0				887	2023-07-17 21:47:03	27.8825	0
888	2023-07-17 21:55:47	27.8825	0				888	2023-07-17 21:57:03	27.7538	0
889	2023-07-17 22:05:47	27.7538	0				889	2023-07-17 22:07:03	27.7109	0
890	2023-07-17 22:15:47	27.7967	0				890	2023-07-17 22:17:03	27.6251	0
891	2023-07-17 22:25:47	27.7538	0				891	2023-07-17 22:27:03	27.6251	0
892	2023-07-17 22:35:47	27.7109	0				892	2023-07-17 22:37:03	27.4964	0
893	2023-07-17 22:45:47	27.668	0				893	2023-07-17 22:47:03	27.4964	0
894	2023-07-17 22:55:47	27.5822	0				894	2023-07-17 22:57:03	27.4535	0
895	2023-07-17 23:05:47	27.5393	0				895	2023-07-17 23:07:03	27.3677	0
896	2023-07-17 23:15:47	27.4964	0				896	2023-07-17 23:17:03	27.3248	0
897	2023-07-17 23:25:47	27.4535	0				897	2023-07-17 23:27:03	27.3248	0
898	2023-07-17 23:35:47	27.4106	0				898	2023-07-17 23:37:03	27.239	0
899	2023-07-17 23:45:47	27.4535	0				899	2023-07-17 23:47:03	27.239	0
900	2023-07-17 23:55:47	27.3248	0				900	2023-07-17 23:57:03	27.1961	0
901	2023-07-18 00:05:47	27.3248	0				901	2023-07-18 00:07:03	27.1103	0
902	2023-07-18 00:15:47	27.239	0				902	2023-07-18 00:17:03	27.1103	0
903	2023-07-18 00:25:47	27.239	0				903	2023-07-18 00:27:03	27.0245	0
904	2023-07-18 00:35:47	27.1961	0				904	2023-07-18 00:37:03	26.9816	0
905	2023-07-18 00:45:47	27.1532	0				905	2023-07-18 00:47:03	26.9387	0
906	2023-07-18 00:55:47	27.1532	0				906	2023-07-18 00:57:03	26.8958	0
907	2023-07-18 01:05:47	27.0245	0				907	2023-07-18 01:07:03	26.8529	0
908	2023-07-18 01:15:47	27.0245	0				908	2023-07-18 01:17:03	26.81	0
909	2023-07-18 01:25:47	26.9387	0				909	2023-07-18 01:27:03	26.7242	0
910	2023-07-18 01:35:47	26.8958	0				910	2023-07-18 01:37:03	26.6813	0
911	2023-07-18 01:45:47	26.81	0				911	2023-07-18 01:47:03	26.5955	0
912	2023-07-18 01:55:47	26.7671	0				912	2023-07-18 01:57:03	26.5955	0
913	2023-07-18 02:05:47	26.7671	0				913	2023-07-18 02:07:03	26.5097	0
914	2023-07-18 02:15:47	26.6813	0				914	2023-07-18 02:17:03	26.4668	0
915	2023-07-18 02:25:47	26.6384	0				915	2023-07-18 02:27:03	26.4239	0
916	2023-07-18 02:35:47	26.5526	0				916	2023-07-18 02:37:03	26.3381	0
917	2023-07-18 02:45:47	26.5526	0				917	2023-07-18 02:47:03	26.3381	0
918	2023-07-18 02:55:47	26.5526	0.23				918	2023-07-18 02:57:03	26.3381	0
919	2023-07-18 03:05:47	26.4668	0				919	2023-07-18 03:07:03	26.2523	0
920	2023-07-18 03:15:47	26.4239	0				920	2023-07-18 03:17:03	26.2952	0
921	2023-07-18 03:25:47	26.4239	0				921	2023-07-18 03:27:03	26.2094	0
922	2023-07-18 03:35:47	26.4239	0				922	2023-07-18 03:37:03	26.2094	0
923	2023-07-18 03:45:47	26.381	0				923	2023-07-18 03:47:03	26.1665	0
924	2023-07-18 03:55:47	26.381	0				924	2023-07-18 03:57:03	26.1236	0
925	2023-07-18 04:05:47	26.3381	0				925	2023-07-18 04:07:03	26.0807	0
926	2023-07-18 04:15:47	26.3381	0				926	2023-07-18 04:17:03	26.0807	0
927	2023-07-18 04:25:47	26.2952	0				927	2023-07-18 04:27:03	26.0378	0
928	2023-07-18 04:35:47	26.2952	0				928	2023-07-18 04:37:03	26.0378	0
929	2023-07-18 04:45:47	26.2523	0				929	2023-07-18 04:47:03	26.0378	0
930	2023-07-18 04:55:47	26.2094	0				930	2023-07-18 04:57:03	25.9949	0
931	2023-07-18 05:05:47	26.2094	0				931	2023-07-18 05:07:03	26.0378	0
932	2023-07-18 05:15:47	26.2523	0				932	2023-07-18 05:17:03	25.952	0
933	2023-07-18 05:25:47	26.2094	0				933	2023-07-18 05:27:03	25.952	0
934	2023-07-18 05:35:47	26.1665	0				934	2023-07-18 05:37:03	25.952	0
935	2023-07-18 05:45:47	26.1236	0				935	2023-07-18 05:47:03	25.9091	0
936	2023-07-18 05:55:47	26.0807	0.23				936	2023-07-18 05:57:03	25.952	0.19
937	2023-07-18 06:05:47	26.0807	35.23				937	2023-07-18 06:07:03	25.8662	4.54
938	2023-07-18 06:15:47	26.0378	17.17				938	2023-07-18 06:17:03	25.8662	18.45
939	2023-07-18 06:25:47	25.9949	48.48				939	2023-07-18 06:27:03	25.8233	49.64
940	2023-07-18 06:35:47	25.9949	102.8				940	2023-07-18 06:37:03	25.7804	100.08
941	2023-07-18 06:45:47	26.0378	168.8				941	2023-07-18 06:47:03	25.7804	162.12
942	2023-07-18 06:55:47	26.0378	281.12				942	2023-07-18 06:57:03	25.7804	247.2
943	2023-07-18 07:05:47	26.0378	474.56				943	2023-07-18 07:07:03	25.8233	376.8
944	2023-07-18 07:15:47	26.1665	791.04				944	2023-07-18 07:17:03	25.9091	666.24
945	2023-07-18 07:25:47	26.2952	1041.92				945	2023-07-18 07:27:03	25.9949	836.16
946	2023-07-18 07:35:47	26.381	1278.4				946	2023-07-18 07:37:03	26.1665	965.12
947	2023-07-18 07:45:47	26.5955	1564.16				947	2023-07-18 07:47:03	26.3381	1114.24
948	2023-07-18 07:55:47	26.8529	1855.36				948	2023-07-18 07:57:03	26.5097	1214.08
949	2023-07-18 08:05:47	27.0674	2048.64				949	2023-07-18 08:07:03	26.6813	1278.08
950	2023-07-18 08:15:47	27.4106	2365.44				950	2023-07-18 08:17:03	26.9387	1352.32
951	2023-07-18 08:25:47	27.7967	2480				951	2023-07-18 08:27:03	27.239	1386.24
952	2023-07-18 08:35:47	28.097	2684.16				952	2023-07-18 08:37:03	27.5822	1433.6
953	2023-07-18 08:45:47	28.4831	2841.6				953	2023-07-18 08:47:03	27.8825	1487.36
954	2023-07-18 08:55:47	28.8692	2405.12				954	2023-07-18 08:57:03	28.1828	1541.76
955	2023-07-18 09:05:47	29.2982	3340.8				955	2023-07-18 09:07:03	28.6118	1694.72
956	2023-07-18 09:15:47	29.7272	4734.72				956	2023-07-18 09:17:03	28.8692	1072.64
957	2023-07-18 09:25:47	30.0704	5258.24				957	2023-07-18 09:27:03	29.3411	1808
958	2023-07-18 09:35:47	30.4565	2462.72				958	2023-07-18 09:37:03	29.6414	1440.64
959	2023-07-18 09:45:47	30.671	5473.28				959	2023-07-18 09:47:03	30.0275	2562.56

## Sheet: Tox 1 mortality
Date	Time (hrs)	Population	When dead	Tank	Concentration	SL (mm)	Weight (g)			Date	Time (hrs)	Tank	Concentration	#fish
07-15-23 0600	19	C01	Test	5	0	33.27	0.554			07-14-23 1100	0	1	30	5
07-15-23 0600	19	C01	Test	7	90	29.65	0.567			07-14-23 1100	0	2	60	5
07-15-23 0600	19	C01	Test	10	90	26.77	0.326			07-14-23 1100	0	3	15	5
07-15-23 0600	19	C01	Test	19	30	34.45	0.725			07-14-23 1100	0	4	0	5
07-15-23 1400	27	C01	Test	7	90	33.78	0.808			07-14-23 1100	0	5	0	5
07-15-23 1400	27	C01	Test	7	90	32.85	0.626			07-14-23 1100	0	6	45	5
07-15-23 1400	27	C01	Test	10	90	32.95	0.508			07-14-23 1100	0	7	90	5
07-15-23 1400	27	C01	Test	13	30	28.69	0.479			07-14-23 1100	0	8	75	5
07-15-23 1400	27	C01	Test	13	30	34.14	0.713			07-14-23 1100	0	9	15	5
07-15-23 1400	27	C01	Test	16	60	30.82	0.565			07-14-23 1100	0	10	90	5
07-15-23 1400	27	C01	Test	20	75	38.83	1.385			07-14-23 1100	0	11	15	5
07-15-23 1400	27	C01	Test	21	90	34.56	0.687			07-14-23 1100	0	12	0	5
07-15-23 1400	27	C01	Test	21	90	26.18	0.315			07-14-23 1100	0	13	30	5
07-15-23 1400	27	C01	Test	21	90	25.84	0.307			07-14-23 1100	0	14	75	5
07-15-23 1400	27	C01	Test	21	90	27.66	0.414			07-14-23 1100	0	15	45	5
07-15-23 2200	35	C01	Test	20	75	28.18	0.718			07-14-23 1100	0	16	60	5
07-15-23 2200	35	C01	Test	21	90	26.43	0.507			07-14-23 1100	0	17	60	5
07-16-23 1400	51	C01	Test	8	75	34.96	0.509			07-14-23 1100	0	18	45	5
07-16-23 1400	51	C01	Test	14	75	40.49	1.278			07-14-23 1100	0	19	30	5
07-16-23 1400	51	C01	Test	14	75	30.3	0.443			07-14-23 1100	0	20	75	5
07-16-23 2200	59	C01	Test	20	75	24.18	0.228			07-14-23 1100	0	21	90	5
07-16-23 2200	59	C01	Test	20	75	30.27	0.526			07-14-23 1400	3	1	30	5
07-16-23 2200	59	C01	Test	10	90	29.43	0.448			07-14-23 1400	3	2	60	5
07-16-23 2200	59	C01	Test	10	90	24.36	0.241			07-14-23 1400	3	3	15	5
07-16-23 2200	59	C01	Test	7	90	33.12	0.648			07-14-23 1400	3	4	0	5
07-16-23 2200	59	C01	Test	7	90	22.01	0.156			07-14-23 1400	3	5	0	5
07-16-23 2200	59	C01	Test	16	60	29.85	0.539			07-14-23 1400	3	6	45	5
07-17-23 2200	83	C01	Test	20	75	21.3	0.148			07-14-23 1400	3	7	90	5
07-17-23 2200	83	C01	Test	10	90	21.91	0.19			07-14-23 1400	3	8	75	5
07-17-23 2200	83	C01	Test	14	75	27.96	0.218			07-14-23 1400	3	9	15	5
07-18-23 1000	95	C01	End	1	30	31.23	0.407			07-14-23 1400	3	10	90	5
07-18-23 1000	95	C01	End	1	30	35.74	0.77			07-14-23 1400	3	11	15	5
07-18-23 1000	95	C01	End	1	30	34.75	0.686			07-14-23 1400	3	12	0	5
07-18-23 1000	95	C01	End	1	30	26.94	0.297			07-14-23 1400	3	13	30	5
07-18-23 1000	95	C01	End	1	30	30.29	0.412			07-14-23 1400	3	14	75	5
07-18-23 1000	95	C01	End	2	60	33.12	0.639			07-14-23 1400	3	15	45	5
07-18-23 1000	95	C01	End	2	60	39.9	0.935			07-14-23 1400	3	16	60	5
07-18-23 1000	95	C01	End	2	60	30.79	0.451			07-14-23 1400	3	17	60	5
07-18-23 1000	95	C01	End	2	60	29.74	0.47			07-14-23 1400	3	18	45	5
07-18-23 1000	95	C01	End	2	60	25.39	0.343			07-14-23 1400	3	19	30	5
07-18-23 1000	95	C01	End	3	15	37.44	0.94			07-14-23 1400	3	20	75	5
07-18-23 1000	95	C01	End	3	15	24.55	0.264			07-14-23 1400	3	21	90	5
07-18-23 1000	95	C01	End	3	15	23.44	0.264			07-14-23 2200	11	1	30	5
07-18-23 1000	95	C01	End	3	15	30.68	0.48			07-14-23 2200	11	2	60	5
07-18-23 1000	95	C01	End	3	15	21.9	0.221			07-14-23 2200	11	3	15	5
07-18-23 1000	95	C01	End	4	0	27.31	0.398			07-14-23 2200	11	4	0	5
07-18-23 1000	95	C01	End	4	0	32.07	0.593			07-14-23 2200	11	5	0	5
07-18-23 1000	95	C01	End	4	0	22.48	0.195			07-14-23 2200	11	6	45	5
07-18-23 1000	95	C01	End	4	0	25.46	0.299			07-14-23 2200	11	7	90	5
07-18-23 1000	95	C01	End	4	0	24.86	0.257			07-14-23 2200	11	8	75	5
07-18-23 1000	95	C01	End	5	0	36.88	1.452			07-14-23 2200	11	9	15	5
07-18-23 1000	95	C01	End	5	0	28.54	0.421			07-14-23 2200	11	10	90	5
07-18-23 1000	95	C01	End	5	0	30.41	0.542			07-14-23 2200	11	11	15	5
07-18-23 1000	95	C01	End	5	0	23.53	0.26			07-14-23 2200	11	12	0	5
07-18-23 1000	95	C01	End	6	45	35.31	0.696			07-14-23 2200	11	13	30	5
07-18-23 1000	95	C01	End	6	45	28.15	0.41			07-14-23 2200	11	14	75	5
07-18-23 1000	95	C01	End	6	45	25.31	0.297			07-14-23 2200	11	15	45	5
07-18-23 1000	95	C01	End	6	45	30.46	0.557			07-14-23 2200	11	16	60	5
07-18-23 1000	95	C01	End	6	45	20.96	0.225			07-14-23 2200	11	17	60	5
07-18-23 1000	95	C01	End	8	75	28.89	0.44			07-14-23 2200	11	18	45	5
07-18-23 1000	95	C01	End	8	75	34.87	0.69			07-14-23 2200	11	19	30	5
07-18-23 1000	95	C01	End	8	75	34.39	0.71			07-14-23 2200	11	20	75	5
07-18-23 1000	95	C01	End	9	15	31.94	0.659			07-14-23 2200	11	21	90	5
07-18-23 1000	95	C01	End	9	15	33.5	0.72			07-15-23 0600	19	1	30	5
07-18-23 1000	95	C01	End	9	15	27.95	0.49			07-15-23 0600	19	2	60	5
07-18-23 1000	95	C01	End	9	15	22.12	0.245			07-15-23 0600	19	3	15	5
07-18-23 1000	95	C01	End	9	15	22.85	0.264			07-15-23 0600	19	4	0	5
07-18-23 1000	95	C01	End	11	15	38.42	1.2			07-15-23 0600	19	5	0	4
07-18-23 1000	95	C01	End	11	15	25.63	0.403			07-15-23 0600	19	6	45	5
07-18-23 1000	95	C01	End	11	15	29.67	0.517			07-15-23 0600	19	7	90	4
07-18-23 1000	95	C01	End	11	15	22.87	0.277			07-15-23 0600	19	8	75	5
07-18-23 1000	95	C01	End	11	15	37.17	1.02			07-15-23 0600	19	9	15	5
07-18-23 1000	95	C01	End	12	0	33.13	0.665			07-15-23 0600	19	10	90	4
07-18-23 1000	95	C01	End	12	0	34.29	0.772			07-15-23 0600	19	11	15	5
07-18-23 1000	95	C01	End	12	0	31.23	0.58			07-15-23 0600	19	12	0	5
07-18-23 1000	95	C01	End	12	0	31.24	0.579			07-15-23 0600	19	13	30	5
07-18-23 1000	95	C01	End	12	0	32.52	0.713			07-15-23 0600	19	14	75	5
07-18-23 1000	95	C01	End	13	30	25.24	0.345			07-15-23 0600	19	15	45	5
07-18-23 1000	95	C01	End	13	30	25.2	0.364			07-15-23 0600	19	16	60	5
07-18-23 1000	95	C01	End	13	30	21.29	0.261			07-15-23 0600	19	17	60	5
07-18-23 1000	95	C01	End	14	75	33.84	0.789			07-15-23 0600	19	18	45	5
07-18-23 1000	95	C01	End	14	75	29.08	0.521			07-15-23 0600	19	19	30	4
07-18-23 1000	95	C01	End	15	45	40.28	1.138			07-15-23 0600	19	20	75	5
07-18-23 1000	95	C01	End	15	45	29.34	0.534			07-15-23 0600	19	21	90	5
07-18-23 1000	95	C01	End	15	45	23.1	0.326			07-15-23 1400	27	1	30	5
07-18-23 1000	95	C01	End	15	45	29.18	0.548			07-15-23 1400	27	2	60	5
07-18-23 1000	95	C01	End	15	45	24.46	0.38			07-15-23 1400	27	3	15	5
07-18-23 1000	95	C01	End	16	60	35.84	0.722			07-15-23 1400	27	4	0	5
07-18-23 1000	95	C01	End	16	60	31.48	0.541			07-15-23 1400	27	5	0	4
07-18-23 1000	95	C01	End	16	60	42.7	1.568			07-15-23 1400	27	6	45	5
07-18-23 1000	95	C01	End	17	60	36.76	0.632			07-15-23 1400	27	7	90	2
07-18-23 1000	95	C01	End	17	60	31.61	0.545			07-15-23 1400	27	8	75	5
07-18-23 1000	95	C01	End	17	60	34.47	0.848			07-15-23 1400	27	9	15	5
07-18-23 1000	95	C01	End	17	60	37.14	0.944			07-15-23 1400	27	10	90	3
07-18-23 1000	95	C01	End	17	60	35.55	0.711			07-15-23 1400	27	11	15	5
07-18-23 1000	95	C01	End	18	45	29.2	0.482			07-15-23 1400	27	12	0	5
07-18-23 1000	95	C01	End	18	45	32.52	0.612			07-15-23 1400	27	13	30	3
07-18-23 1000	95	C01	End	18	45	26.79	0.449			07-15-23 1400	27	14	75	5
07-18-23 1000	95	C01	End	18	45	35.88	0.824			07-15-23 1400	27	15	45	5
07-18-23 1000	95	C01	End	18	45	29.09	0.471			07-15-23 1400	27	16	60	4
07-18-23 1000	95	C01	End	19	30	25.69	0.407			07-15-23 1400	27	17	60	5
07-18-23 1000	95	C01	End	19	30	33.1	0.734			07-15-23 1400	27	18	45	5
07-18-23 1000	95	C01	End	19	30	25.35	0.355			07-15-23 1400	27	19	30	4
07-18-23 1000	95	C01	End	19	30	28.24	0.442			07-15-23 1400	27	20	75	4
										07-15-23 1400	27	21	90	1
										07-15-23 2200	35	1	30	5
										07-15-23 2200	35	2	60	5
										07-15-23 2200	35	3	15	5
										07-15-23 2200	35	4	0	5
										07-15-23 2200	35	5	0	4
										07-15-23 2200	35	6	45	5
										07-15-23 2200	35	7	90	2
										07-15-23 2200	35	8	75	5
										07-15-23 2200	35	9	15	5
										07-15-23 2200	35	10	90	3
										07-15-23 2200	35	11	15	5
										07-15-23 2200	35	12	0	5
										07-15-23 2200	35	13	30	3
										07-15-23 2200	35	14	75	5
										07-15-23 2200	35	15	45	5
										07-15-23 2200	35	16	60	4
										07-15-23 2200	35	17	60	5
										07-15-23 2200	35	18	45	5
										07-15-23 2200	35	19	30	4
										07-15-23 2200	35	20	75	3
										07-15-23 2200	35	21	90	0
										07-16-23 0600	43	1	30	5
										07-16-23 0600	43	2	60	5
										07-16-23 0600	43	3	15	5
										07-16-23 0600	43	4	0	5
										07-16-23 0600	43	5	0	4
										07-16-23 0600	43	6	45	5
										07-16-23 0600	43	7	90	2
										07-16-23 0600	43	8	75	5
										07-16-23 0600	43	9	15	5
										07-16-23 0600	43	10	90	3
										07-16-23 0600	43	11	15	5
										07-16-23 0600	43	12	0	5
										07-16-23 0600	43	13	30	3
										07-16-23 0600	43	14	75	5
										07-16-23 0600	43	15	45	5
										07-16-23 0600	43	16	60	4
										07-16-23 0600	43	17	60	5
										07-16-23 0600	43	18	45	5
										07-16-23 0600	43	19	30	4
										07-16-23 0600	43	20	75	3
										07-16-23 0600	43	21	90	0
										07-16-23 1400	51	1	30	5
										07-16-23 1400	51	2	60	5
										07-16-23 1400	51	3	15	5
										07-16-23 1400	51	4	0	5
										07-16-23 1400	51	5	0	4
										07-16-23 1400	51	6	45	5
										07-16-23 1400	51	7	90	2
										07-16-23 1400	51	8	75	4
										07-16-23 1400	51	9	15	5
										07-16-23 1400	51	10	90	3
										07-16-23 1400	51	11	15	5
										07-16-23 1400	51	12	0	5
										07-16-23 1400	51	13	30	3
										07-16-23 1400	51	14	75	3
										07-16-23 1400	51	15	45	5
										07-16-23 1400	51	16	60	4
										07-16-23 1400	51	17	60	5
										07-16-23 1400	51	18	45	5
										07-16-23 1400	51	19	30	4
										07-16-23 1400	51	20	75	3
										07-16-23 1400	51	21	90	0
										07-16-23 2200	59	1	30	5
										07-16-23 2200	59	2	60	5
										07-16-23 2200	59	3	15	5
										07-16-23 2200	59	4	0	5
										07-16-23 2200	59	5	0	4
										07-16-23 2200	59	6	45	5
										07-16-23 2200	59	7	90	0
										07-16-23 2200	59	8	75	4
										07-16-23 2200	59	9	15	5
										07-16-23 2200	59	10	90	1
										07-16-23 2200	59	11	15	5
										07-16-23 2200	59	12	0	5
										07-16-23 2200	59	13	30	3
										07-16-23 2200	59	14	75	3
										07-16-23 2200	59	15	45	5
										07-16-23 2200	59	16	60	3
										07-16-23 2200	59	17	60	5
										07-16-23 2200	59	18	45	5
										07-16-23 2200	59	19	30	4
										07-16-23 2200	59	20	75	1
										07-16-23 2200	59	21	90	0
										07-17-23 0600	67	1	30	5
										07-17-23 0600	67	2	60	5
										07-17-23 0600	67	3	15	5
										07-17-23 0600	67	4	0	5
										07-17-23 0600	67	5	0	4
										07-17-23 0600	67	6	45	5
										07-17-23 0600	67	7	90	0
										07-17-23 0600	67	8	75	4
										07-17-23 0600	67	9	15	5
										07-17-23 0600	67	10	90	1
										07-17-23 0600	67	11	15	5
										07-17-23 0600	67	12	0	5
										07-17-23 0600	67	13	30	3
										07-17-23 0600	67	14	75	3
										07-17-23 0600	67	15	45	5
										07-17-23 0600	67	16	60	3
										07-17-23 0600	67	17	60	5
										07-17-23 0600	67	18	45	5
										07-17-23 0600	67	19	30	4
										07-17-23 0600	67	20	75	1
										07-17-23 0600	67	21	90	0
										07-17-23 1400	75	1	30	5
										07-17-23 1400	75	2	60	5
										07-17-23 1400	75	3	15	5
										07-17-23 1400	75	4	0	5
										07-17-23 1400	75	5	0	4
										07-17-23 1400	75	6	45	5
										07-17-23 1400	75	7	90	0
										07-17-23 1400	75	8	75	4
										07-17-23 1400	75	9	15	5
										07-17-23 1400	75	10	90	1
										07-17-23 1400	75	11	15	5
										07-17-23 1400	75	12	0	5
										07-17-23 1400	75	13	30	3
										07-17-23 1400	75	14	75	3
										07-17-23 1400	75	15	45	5
										07-17-23 1400	75	16	60	3
										07-17-23 1400	75	17	60	5
										07-17-23 1400	75	18	45	5
										07-17-23 1400	75	19	30	4
										07-17-23 1400	75	20	75	1
										07-17-23 1400	75	21	90	0
										07-17-23 2200	83	1	30	5
										07-17-23 2200	83	2	60	5
										07-17-23 2200	83	3	15	5
										07-17-23 2200	83	4	0	5
										07-17-23 2200	83	5	0	4
										07-17-23 2200	83	6	45	5
										07-17-23 2200	83	7	90	0
										07-17-23 2200	83	8	75	4
										07-17-23 2200	83	9	15	5
										07-17-23 2200	83	10	90	0
										07-17-23 2200	83	11	15	5
										07-17-23 2200	83	12	0	5
										07-17-23 2200	83	13	30	3
										07-17-23 2200	83	14	75	2
										07-17-23 2200	83	15	45	5
										07-17-23 2200	83	16	60	3
										07-17-23 2200	83	17	60	5
										07-17-23 2200	83	18	45	5
										07-17-23 2200	83	19	30	4
										07-17-23 2200	83	20	75	0
										07-17-23 2200	83	21	90	0
										07-18-23 0600	91	1	30	5
										07-18-23 0600	91	2	60	5
										07-18-23 0600	91	3	15	5
										07-18-23 0600	91	4	0	5
										07-18-23 0600	91	5	0	4
										07-18-23 0600	91	6	45	5
										07-18-23 0600	91	7	90	0
										07-18-23 0600	91	8	75	4
										07-18-23 0600	91	9	15	5
										07-18-23 0600	91	10	90	0
										07-18-23 0600	91	11	15	5
										07-18-23 0600	91	12	0	5
										07-18-23 0600	91	13	30	3
										07-18-23 0600	91	14	75	2
										07-18-23 0600	91	15	45	5
										07-18-23 0600	91	16	60	3
										07-18-23 0600	91	17	60	5
										07-18-23 0600	91	18	45	5
										07-18-23 0600	91	19	30	4
										07-18-23 0600	91	20	75	0
										07-18-23 0600	91	21	90	0

## Sheet: Tox 2 logger
Logger 1 (Bin02 control)							Logger 2 (Bin21 control)
#	Date-Time (CDT)	Ch: 1 - Temperature (°C)	Ch: 2 - Light (lux)				#	Date-Time (CDT)	Ch: 1 - Temperature (°C)	Ch: 2 - Light (lux)
1	2023-07-19 15:41:13	36.33	1285.76	Max temp	40.32		1	2023-07-19 15:40:19	40.6668	3271.68	Max temp	41.1816
2	2023-07-19 15:51:13	35.48	1619.84	Min temp	24.02		2	2023-07-19 15:50:19	36.9345	5185.28	Min temp	23.8927
3	2023-07-19 16:01:13	35.78	1586.56	Mean temp	30.676		3	2023-07-19 16:00:19	36.9345	4947.2	Mean temp	30.3527
4	2023-07-19 16:11:13	36.08	1541.76	Max light	2434.56		4	2023-07-19 16:10:19	37.2777	4951.04	Max light	10217
5	2023-07-19 16:21:13	36.46	1589.76	Min light	0		5	2023-07-19 16:20:19	37.6638	5095.68	Min light	0
6	2023-07-19 16:31:13	36.85	1557.76				6	2023-07-19 16:30:19	38.0499	5118.72
7	2023-07-19 16:41:13	37.23	1564.16				7	2023-07-19 16:40:19	38.3931	4748.8
8	2023-07-19 16:51:13	37.36	904.96				8	2023-07-19 16:50:19	38.6505	4523.52
9	2023-07-19 17:01:13	37.45	1221.12				9	2023-07-19 17:00:19	38.7792	4241.92
10	2023-07-19 17:11:13	37.32	599.36				10	2023-07-19 17:10:19	38.5647	1335.04
11	2023-07-19 17:21:13	37.28	1074.88				11	2023-07-19 17:20:19	38.6505	3729.92
12	2023-07-19 17:31:13	37.15	1080.32				12	2023-07-19 17:30:19	38.5647	3635.2
13	2023-07-19 17:41:13	37.11	812.8				13	2023-07-19 17:40:19	38.436	2072.32
14	2023-07-19 17:51:13	36.98	936.96				14	2023-07-19 17:50:19	38.3931	3249.92
15	2023-07-19 18:01:13	36.93	846.08				15	2023-07-19 18:00:19	38.2644	2696.96
16	2023-07-19 18:11:13	36.81	550.08				16	2023-07-19 18:10:19	38.0928	2285.44
17	2023-07-19 18:21:13	36.76	562.72				17	2023-07-19 18:20:19	37.9641	1836.8
18	2023-07-19 18:31:13	36.85	508.8				18	2023-07-19 18:30:19	37.8783	1342.72
19	2023-07-19 18:41:13	36.72	439.84				19	2023-07-19 18:40:19	37.6638	997.44
20	2023-07-19 18:51:13	36.33	363.36				20	2023-07-19 18:50:19	37.3206	794.24
21	2023-07-19 19:01:13	36.03	328.48				21	2023-07-19 19:00:19	36.9774	707.84
22	2023-07-19 19:11:13	35.73	348.48				22	2023-07-19 19:10:19	36.6342	725.44
23	2023-07-19 19:21:13	35.39	267.28				23	2023-07-19 19:20:19	36.3339	515.36
24	2023-07-19 19:31:13	35.13	207.76				24	2023-07-19 19:30:19	35.9478	445.6
25	2023-07-19 19:41:13	34.75	138.68				25	2023-07-19 19:40:19	35.5617	310.24
26	2023-07-19 19:51:13	34.36	71.64				26	2023-07-19 19:50:19	35.1755	160.64
27	2023-07-19 20:01:13	34.06	36.23				27	2023-07-19 20:00:19	34.7894	79.44
28	2023-07-19 20:11:13	33.67	13.16				28	2023-07-19 20:10:19	34.4033	30.53
29	2023-07-19 20:21:13	33.37	3.04				29	2023-07-19 20:20:19	33.9743	8.29
30	2023-07-19 20:31:13	33.03	0.23				30	2023-07-19 20:30:19	33.674	0.98
31	2023-07-19 20:41:13	32.6	0				31	2023-07-19 20:40:19	33.2879	0
32	2023-07-19 20:51:13	32.39	0				32	2023-07-19 20:50:19	32.9447	0
33	2023-07-19 21:01:13	32.04	0				33	2023-07-19 21:00:19	32.6015	0
34	2023-07-19 21:11:13	31.87	0				34	2023-07-19 21:10:19	32.3012	0
35	2023-07-19 21:21:13	31.57	0				35	2023-07-19 21:20:19	32.0009	0
36	2023-07-19 21:31:13	31.31	0				36	2023-07-19 21:30:19	31.7435	0
37	2023-07-19 21:41:13	31.14	0				37	2023-07-19 21:40:19	31.4861	0
38	2023-07-19 21:51:13	30.93	0				38	2023-07-19 21:50:19	31.3145	0
39	2023-07-19 22:01:13	30.76	0				39	2023-07-19 22:00:19	31.0571	0
40	2023-07-19 22:11:13	30.59	0				40	2023-07-19 22:10:19	30.8426	0
41	2023-07-19 22:21:13	30.37	0				41	2023-07-19 22:20:19	30.7139	0
42	2023-07-19 22:31:13	30.24	0.23				42	2023-07-19 22:30:19	30.4994	0
43	2023-07-19 22:41:13	30.03	0				43	2023-07-19 22:40:19	30.2849	0
44	2023-07-19 22:51:13	29.94	0				44	2023-07-19 22:50:19	30.1562	0
45	2023-07-19 23:01:13	29.81	0				45	2023-07-19 23:00:19	29.9846	0
46	2023-07-19 23:11:13	29.64	0				46	2023-07-19 23:10:19	29.813	0
47	2023-07-19 23:21:13	29.51	0				47	2023-07-19 23:20:19	29.6843	0
48	2023-07-19 23:31:13	29.38	0				48	2023-07-19 23:30:19	29.5556	0
49	2023-07-19 23:41:13	29.3	0				49	2023-07-19 23:40:19	29.4269	0
50	2023-07-19 23:51:13	29.13	0				50	2023-07-19 23:50:19	29.2553	0
51	2023-07-20 00:01:13	29	0				51	2023-07-20 00:00:19	29.1695	0
52	2023-07-20 00:11:13	28.87	0				52	2023-07-20 00:10:19	28.9979	0
53	2023-07-20 00:21:13	28.74	0				53	2023-07-20 00:20:19	28.8692	0
54	2023-07-20 00:31:13	28.61	0				54	2023-07-20 00:30:19	28.7405	0
55	2023-07-20 00:41:13	28.44	0				55	2023-07-20 00:40:19	28.5689	0
56	2023-07-20 00:51:13	28.35	0				56	2023-07-20 00:50:19	28.4402	0
57	2023-07-20 01:01:13	28.31	0				57	2023-07-20 01:00:19	28.3973	0
58	2023-07-20 01:11:13	28.18	0				58	2023-07-20 01:10:19	28.2257	0
59	2023-07-20 01:21:13	28.14	0				59	2023-07-20 01:20:19	28.2257	0
60	2023-07-20 01:31:13	28.1	0				60	2023-07-20 01:30:19	28.097	0
61	2023-07-20 01:41:13	27.97	0				61	2023-07-20 01:40:19	28.0541	0
62	2023-07-20 01:51:13	27.93	0				62	2023-07-20 01:50:19	28.0112	0
63	2023-07-20 02:01:13	27.88	0				63	2023-07-20 02:00:19	27.9683	0
64	2023-07-20 02:11:13	27.84	0				64	2023-07-20 02:10:19	27.8396	0
65	2023-07-20 02:21:13	27.71	0				65	2023-07-20 02:20:19	27.8396	0
66	2023-07-20 02:31:13	27.67	0				66	2023-07-20 02:30:19	27.7109	0
67	2023-07-20 02:41:13	27.63	0				67	2023-07-20 02:40:19	27.668	0
68	2023-07-20 02:51:13	27.58	0				68	2023-07-20 02:50:19	27.5822	0
69	2023-07-20 03:01:13	27.58	0				69	2023-07-20 03:00:19	27.4964	0
70	2023-07-20 03:11:13	27.5	0				70	2023-07-20 03:10:19	27.3677	0
71	2023-07-20 03:21:13	27.45	0				71	2023-07-20 03:20:19	27.3248	0
72	2023-07-20 03:31:13	27.45	0				72	2023-07-20 03:30:19	27.2819	0
73	2023-07-20 03:41:13	27.37	0				73	2023-07-20 03:40:19	27.1532	0
74	2023-07-20 03:51:13	27.28	0				74	2023-07-20 03:50:19	27.1532	0
75	2023-07-20 04:01:13	27.24	0				75	2023-07-20 04:00:19	27.0674	0
76	2023-07-20 04:11:13	27.2	0				76	2023-07-20 04:10:19	26.9816	0
77	2023-07-20 04:21:13	27.11	0.23				77	2023-07-20 04:20:19	26.8958	0
78	2023-07-20 04:31:13	27.07	0				78	2023-07-20 04:30:19	26.8529	0
79	2023-07-20 04:41:13	27.02	0				79	2023-07-20 04:40:19	26.81	0
80	2023-07-20 04:51:13	26.94	0				80	2023-07-20 04:50:19	26.7671	0
81	2023-07-20 05:01:13	26.9	0				81	2023-07-20 05:00:19	26.6813	0
82	2023-07-20 05:11:13	26.85	0				82	2023-07-20 05:10:19	26.6384	0
83	2023-07-20 05:21:13	26.81	0				83	2023-07-20 05:20:19	26.5955	0
84	2023-07-20 05:31:13	26.77	0				84	2023-07-20 05:30:19	26.5526	0
85	2023-07-20 05:41:13	26.77	0				85	2023-07-20 05:40:19	26.5097	0
86	2023-07-20 05:51:13	26.72	0				86	2023-07-20 05:50:19	26.4239	0
87	2023-07-20 06:01:13	26.68	0.7				87	2023-07-20 06:00:19	26.4239	0.79
88	2023-07-20 06:11:13	26.64	6.09				88	2023-07-20 06:10:19	26.381	8.29
89	2023-07-20 06:21:13	26.6	21.16				89	2023-07-20 06:20:19	26.3381	30.53
90	2023-07-20 06:31:13	26.55	51.82				90	2023-07-20 06:30:19	26.2523	75.48
91	2023-07-20 06:41:13	26.51	96.12				91	2023-07-20 06:40:19	26.2523	137.4
92	2023-07-20 06:51:13	26.55	170.72				92	2023-07-20 06:50:19	26.2523	220.08
93	2023-07-20 07:01:13	26.6	219.68				93	2023-07-20 07:00:19	26.2952	302.88
94	2023-07-20 07:11:13	26.6	501.28				94	2023-07-20 07:10:19	26.381	538.24
95	2023-07-20 07:21:13	26.68	776				95	2023-07-20 07:20:19	26.381	757.12
96	2023-07-20 07:31:13	26.85	980.16				96	2023-07-20 07:30:19	26.5097	952.32
97	2023-07-20 07:41:13	27.02	1194.88				97	2023-07-20 07:40:19	26.6813	1216.32
98	2023-07-20 07:51:13	27.2	1296.32				98	2023-07-20 07:50:19	26.81	1291.52
99	2023-07-20 08:01:13	27.37	1393.92				99	2023-07-20 08:00:19	27.0245	1474.56
100	2023-07-20 08:11:13	27.67	1436.8				100	2023-07-20 08:10:19	27.1961	1392.64
101	2023-07-20 08:21:13	28.01	1485.44				101	2023-07-20 08:20:19	27.4964	1431.04
102	2023-07-20 08:31:13	28.31	1557.12				102	2023-07-20 08:30:19	27.7967	1429.12
103	2023-07-20 08:41:13	28.7	1602.56				103	2023-07-20 08:40:19	28.1828	1494.4
104	2023-07-20 08:51:13	29.08	1577.6				104	2023-07-20 08:50:19	28.4831	1514.24
105	2023-07-20 09:01:13	29.51	1710.72				105	2023-07-20 09:00:19	28.8263	1594.88
106	2023-07-20 09:11:13	29.94	1895.68				106	2023-07-20 09:10:19	29.1695	1779.84
107	2023-07-20 09:21:13	30.33	1957.12				107	2023-07-20 09:20:19	29.6414	1923.84
108	2023-07-20 09:31:13	30.76	1057.92				108	2023-07-20 09:30:19	30.0704	2170.24
109	2023-07-20 09:41:13	31.23	2228.48				109	2023-07-20 09:40:19	30.4565	2216.32
110	2023-07-20 09:51:13	31.53	2346.88				110	2023-07-20 09:50:19	30.8426	2266.88
111	2023-07-20 10:01:13	32	2434.56				111	2023-07-20 10:00:19	31.2716	2449.92
112	2023-07-20 10:11:13	32.34	2155.52				112	2023-07-20 10:10:19	31.6148	2004.48
113	2023-07-20 10:21:13	32.77	2343.04				113	2023-07-20 10:20:19	32.0438	2347.52
114	2023-07-20 10:31:13	32.99	1636.48				114	2023-07-20 10:30:19	32.387	2102.4
115	2023-07-20 10:41:13	33.25	869.44				115	2023-07-20 10:40:19	32.7302	1315.2
116	2023-07-20 10:51:13	33.59	2243.2				116	2023-07-20 10:50:19	33.0734	2132.48
117	2023-07-20 11:01:13	33.89	878.72				117	2023-07-20 11:00:19	33.3737	2072.32
118	2023-07-20 11:11:13	34.27	2432.64				118	2023-07-20 11:10:19	33.7169	2386.56
119	2023-07-20 11:21:13	34.53	2389.76				119	2023-07-20 11:20:19	34.0601	2543.36
120	2023-07-20 11:31:13	34.75	2316.8				120	2023-07-20 11:30:19	34.4033	2506.88
121	2023-07-20 11:41:13	35.13	1924.48				121	2023-07-20 11:40:19	34.7894	1423.36
122	2023-07-20 11:51:13	35.39	2149.76				122	2023-07-20 11:50:19	35.1326	2431.36
123	2023-07-20 12:01:13	35.82	2103.04				123	2023-07-20 12:00:19	35.5617	2496
124	2023-07-20 12:11:13	35.99	2131.2				124	2023-07-20 12:10:19	35.8191	2544.64
125	2023-07-20 12:21:13	36.21	2103.04				125	2023-07-20 12:20:19	36.1623	2544.64
126	2023-07-20 12:31:13	36.59	2123.52				126	2023-07-20 12:30:19	36.5055	2848
127	2023-07-20 12:41:13	36.98	2208				127	2023-07-20 12:40:19	36.9345	2882.56
128	2023-07-20 12:51:13	37.36	2131.2				128	2023-07-20 12:50:19	37.3635	3019.52
129	2023-07-20 13:01:13	37.79	2269.44				129	2023-07-20 13:00:19	37.7925	3184.64
130	2023-07-20 13:11:13	38.01	2140.16				130	2023-07-20 13:10:19	38.0928	3155.2
131	2023-07-20 13:21:13	38.22	796.16				131	2023-07-20 13:20:19	38.3502	3162.88
132	2023-07-20 13:31:13	38.26	725.44				132	2023-07-20 13:30:19	38.4789	1275.52
133	2023-07-20 13:41:13	38.35	2089.6				133	2023-07-20 13:40:19	38.6934	3385.6
134	2023-07-20 13:51:13	38.56	2055.68				134	2023-07-20 13:50:19	38.9508	3424
135	2023-07-20 14:01:13	38.86	2008.96				135	2023-07-20 14:00:19	39.294	3527.68
136	2023-07-20 14:11:13	39.08	2010.88				136	2023-07-20 14:10:19	39.5943	3635.2
137	2023-07-20 14:21:13	39.34	2005.12				137	2023-07-20 14:20:19	39.9804	3781.12
138	2023-07-20 14:31:13	39.64	2119.68				138	2023-07-20 14:30:19	40.2378	3948.8
139	2023-07-20 14:41:13	39.94	2089.6				139	2023-07-20 14:40:19	40.4952	4033.28
140	2023-07-20 14:51:13	40.15	2039.04				140	2023-07-20 14:50:19	40.8384	4188.16
141	2023-07-20 15:01:13	40.32	1968				141	2023-07-20 15:00:19	41.0958	3755.52
142	2023-07-20 15:11:13	40.11	1167.68				142	2023-07-20 15:10:19	40.9671	2520.96
143	2023-07-20 15:21:13	39.94	1969.28				143	2023-07-20 15:20:19	41.0529	4675.84
144	2023-07-20 15:31:13	40.02	1176				144	2023-07-20 15:30:19	41.1816	4830.72
145	2023-07-20 15:41:13	39.98	1411.2				145	2023-07-20 15:40:19	40.9671	1864.96
146	2023-07-20 15:51:13	39.81	1681.28				146	2023-07-20 15:50:19	41.0958	4581.12
147	2023-07-20 16:01:13	39.85	1523.84				147	2023-07-20 16:00:19	41.1816	4495.36
148	2023-07-20 16:11:13	39.64	1125.44				148	2023-07-20 16:10:19	41.1387	8832
149	2023-07-20 16:21:13	38.82	1261.44				149	2023-07-20 16:20:19	40.152	9059.84
150	2023-07-20 16:31:13	35.26	1133.12				150	2023-07-20 16:30:19	36.7629	10217
151	2023-07-20 16:41:13	30.63	866.24				151	2023-07-20 16:40:19	31.4861	549.28
152	2023-07-20 16:51:13	31.87	837.44				152	2023-07-20 16:50:19	28.1399	565.44
153	2023-07-20 17:01:13	32.43	395.36				153	2023-07-20 17:00:19	29.4269	344.32
154	2023-07-20 17:11:13	32.82	382.4				154	2023-07-20 17:10:19	29.9846	147.2
155	2023-07-20 17:21:13	33.03	345.28				155	2023-07-20 17:20:19	30.3707	233.12
156	2023-07-20 17:31:13	33.16	302.96				156	2023-07-20 17:30:19	30.6281	200.32
157	2023-07-20 17:41:13	33.29	356.64				157	2023-07-20 17:40:19	30.8855	271.28
158	2023-07-20 17:51:13	33.33	337.92				158	2023-07-20 17:50:19	31.1858	212.4
159	2023-07-20 18:01:13	33.42	422.08				159	2023-07-20 18:00:19	31.3145	292.8
160	2023-07-20 18:11:13	33.46	619.52				160	2023-07-20 18:10:19	31.529	420.32
161	2023-07-20 18:21:13	33.5	476				161	2023-07-20 18:20:19	31.7006	345.28
162	2023-07-20 18:31:13	33.5	378.72				162	2023-07-20 18:30:19	31.8293	285.52
163	2023-07-20 18:41:13	33.46	331.36				163	2023-07-20 18:40:19	31.958	216.32
164	2023-07-20 18:51:13	33.42	280.16				164	2023-07-20 18:50:19	32.0009	202.72
165	2023-07-20 19:01:13	33.33	223.68				165	2023-07-20 19:00:19	32.0867	169.52
166	2023-07-20 19:11:13	33.29	188.96				166	2023-07-20 19:10:19	32.1296	161.44
167	2023-07-20 19:21:13	33.2	192.72				167	2023-07-20 19:20:19	32.2154	159.96
168	2023-07-20 19:31:13	33.2	128.36				168	2023-07-20 19:30:19	32.1725	89.12
169	2023-07-20 19:41:13	33.16	63.66				169	2023-07-20 19:40:19	32.2154	42.14
170	2023-07-20 19:51:13	33.07	33.88				170	2023-07-20 19:50:19	32.2583	24.99
171	2023-07-20 20:01:13	32.94	15.27				171	2023-07-20 20:00:19	32.2154	11.28
172	2023-07-20 20:11:13	32.86	5.86				172	2023-07-20 20:10:19	32.2154	4.94
173	2023-07-20 20:21:13	32.69	1.17				173	2023-07-20 20:20:19	32.1725	0.59
174	2023-07-20 20:31:13	32.56	0				174	2023-07-20 20:30:19	32.1296	0
175	2023-07-20 20:41:13	32.39	0				175	2023-07-20 20:40:19	32.0438	0
176	2023-07-20 20:51:13	32.3	0				176	2023-07-20 20:50:19	32.0009	0
177	2023-07-20 21:01:13	32.09	0				177	2023-07-20 21:00:19	31.9151	0
178	2023-07-20 21:11:13	31.87	0				178	2023-07-20 21:10:19	31.8293	0
179	2023-07-20 21:21:13	31.74	0				179	2023-07-20 21:20:19	31.7435	0
180	2023-07-20 21:31:13	31.61	0				180	2023-07-20 21:30:19	31.6148	0
181	2023-07-20 21:41:13	31.49	0				181	2023-07-20 21:40:19	31.529	0
182	2023-07-20 21:51:13	31.31	0				182	2023-07-20 21:50:19	31.4432	0
183	2023-07-20 22:01:13	31.14	0				183	2023-07-20 22:00:19	31.3145	0
184	2023-07-20 22:11:13	31.01	0				184	2023-07-20 22:10:19	31.2287	0
185	2023-07-20 22:21:13	30.84	0				185	2023-07-20 22:20:19	31.1429	0
186	2023-07-20 22:31:13	30.71	0				186	2023-07-20 22:30:19	31.0142	0
187	2023-07-20 22:41:13	30.59	0				187	2023-07-20 22:40:19	30.8855	0
188	2023-07-20 22:51:13	30.46	0				188	2023-07-20 22:50:19	30.8426	0
189	2023-07-20 23:01:13	30.33	0				189	2023-07-20 23:00:19	30.7139	0
190	2023-07-20 23:11:13	30.16	0				190	2023-07-20 23:10:19	30.6281	0
191	2023-07-20 23:21:13	30.07	0				191	2023-07-20 23:20:19	30.4994	0
192	2023-07-20 23:31:13	29.94	0				192	2023-07-20 23:30:19	30.4136	0
193	2023-07-20 23:41:13	29.86	0				193	2023-07-20 23:40:19	30.3707	0
194	2023-07-20 23:51:13	29.73	0				194	2023-07-20 23:50:19	30.1991	0
195	2023-07-21 00:01:13	29.64	0				195	2023-07-21 00:00:19	30.1562	0
196	2023-07-21 00:11:13	29.51	0				196	2023-07-21 00:10:19	30.0275	0
197	2023-07-21 00:21:13	29.43	0				197	2023-07-21 00:20:19	29.8988	0
198	2023-07-21 00:31:13	29.3	0				198	2023-07-21 00:30:19	29.813	0
199	2023-07-21 00:41:13	29.17	0				199	2023-07-21 00:40:19	29.6414	0
200	2023-07-21 00:51:13	29.04	0				200	2023-07-21 00:50:19	29.5985	0
201	2023-07-21 01:01:13	28.91	0				201	2023-07-21 01:00:19	29.5127	0
202	2023-07-21 01:11:13	28.83	0				202	2023-07-21 01:10:19	29.3411	0
203	2023-07-21 01:21:13	28.7	0				203	2023-07-21 01:20:19	29.2553	0
204	2023-07-21 01:31:13	28.57	0				204	2023-07-21 01:30:19	29.1695	0
205	2023-07-21 01:41:13	28.53	0				205	2023-07-21 01:40:19	29.0837	0
206	2023-07-21 01:51:13	28.35	0				206	2023-07-21 01:50:19	28.955	0
207	2023-07-21 02:01:13	28.27	0				207	2023-07-21 02:00:19	28.8263	0
208	2023-07-21 02:11:13	28.23	0				208	2023-07-21 02:10:19	28.7405	0
209	2023-07-21 02:21:13	28.14	0				209	2023-07-21 02:20:19	28.6118	0
210	2023-07-21 02:31:13	28.05	0				210	2023-07-21 02:30:19	28.5689	0
211	2023-07-21 02:41:13	27.97	0				211	2023-07-21 02:40:19	28.3973	0
212	2023-07-21 02:51:13	27.93	0				212	2023-07-21 02:50:19	28.3115	0
213	2023-07-21 03:01:13	27.88	0				213	2023-07-21 03:00:19	28.2686	0
214	2023-07-21 03:11:13	27.84	0				214	2023-07-21 03:10:19	28.1828	0
215	2023-07-21 03:21:13	27.8	0				215	2023-07-21 03:20:19	28.0541	0
216	2023-07-21 03:31:13	27.71	0				216	2023-07-21 03:30:19	27.9683	0
217	2023-07-21 03:41:13	27.67	0				217	2023-07-21 03:40:19	27.9254	0
218	2023-07-21 03:51:13	27.58	0				218	2023-07-21 03:50:19	27.8396	0
219	2023-07-21 04:01:13	27.54	0				219	2023-07-21 04:00:19	27.7538	0
220	2023-07-21 04:11:13	27.45	0				220	2023-07-21 04:10:19	27.668	0
221	2023-07-21 04:21:13	27.45	0				221	2023-07-21 04:20:19	27.6251	0
222	2023-07-21 04:31:13	27.41	0				222	2023-07-21 04:30:19	27.5393	0
223	2023-07-21 04:41:13	27.37	0.23				223	2023-07-21 04:40:19	27.5393	0
224	2023-07-21 04:51:13	27.28	0				224	2023-07-21 04:50:19	27.4964	0
225	2023-07-21 05:01:13	27.28	0				225	2023-07-21 05:00:19	27.3677	0
226	2023-07-21 05:11:13	27.24	0				226	2023-07-21 05:10:19	27.3677	0
227	2023-07-21 05:21:13	27.15	0				227	2023-07-21 05:20:19	27.2819	0
228	2023-07-21 05:31:13	27.15	0				228	2023-07-21 05:30:19	27.239	0
229	2023-07-21 05:41:13	27.11	0				229	2023-07-21 05:40:19	27.1532	0
230	2023-07-21 05:51:13	27.02	0				230	2023-07-21 05:50:19	27.1103	0
231	2023-07-21 06:01:13	27.02	0.23				231	2023-07-21 06:00:19	27.0674	0
232	2023-07-21 06:11:13	26.98	4.45				232	2023-07-21 06:10:19	27.0245	2.96
233	2023-07-21 06:21:13	26.94	15.74				233	2023-07-21 06:20:19	26.9387	12.05
234	2023-07-21 06:31:13	26.9	38.57				234	2023-07-21 06:30:19	26.9387	28.55
235	2023-07-21 06:41:13	26.9	70.22				235	2023-07-21 06:40:19	26.8958	50.04
236	2023-07-21 06:51:13	26.9	131.2				236	2023-07-21 06:50:19	26.8958	91.36
237	2023-07-21 07:01:13	26.9	177.28				237	2023-07-21 07:00:19	26.8958	131.2
238	2023-07-21 07:11:13	26.98	397.44				238	2023-07-21 07:10:19	26.9387	268.88
239	2023-07-21 07:21:13	27.07	635.52				239	2023-07-21 07:20:19	26.9816	433.6
240	2023-07-21 07:31:13	27.15	813.44				240	2023-07-21 07:30:19	27.0674	540.64
241	2023-07-21 07:41:13	27.24	961.92				241	2023-07-21 07:40:19	27.1961	453.6
242	2023-07-21 07:51:13	27.41	1118.08				242	2023-07-21 07:50:19	27.3248	739.2
243	2023-07-21 08:01:13	27.63	1228.8				243	2023-07-21 08:00:19	27.4964	849.6
244	2023-07-21 08:11:13	27.84	1261.44				244	2023-07-21 08:10:19	27.6251	812.48
245	2023-07-21 08:21:13	28.05	1331.84				245	2023-07-21 08:20:19	27.8396	778.88
246	2023-07-21 08:31:13	28.4	1379.84				246	2023-07-21 08:30:19	28.0541	776.32
247	2023-07-21 08:41:13	28.65	1411.2				247	2023-07-21 08:40:19	28.3544	762.88
248	2023-07-21 08:51:13	28.91	791.68				248	2023-07-21 08:50:19	28.5689	616.48
249	2023-07-21 09:01:13	29.26	802.24				249	2023-07-21 09:00:19	28.8692	621.6
250	2023-07-21 09:11:13	29.6	743.36				250	2023-07-21 09:10:19	29.0408	625.6
251	2023-07-21 09:21:13	31.53	947.84				251	2023-07-21 09:20:19	29.3411	600.32
252	2023-07-21 09:31:13	32	635.84				252	2023-07-21 09:30:19	29.7272	733.44
253	2023-07-21 09:41:13	32.13	1787.52				253	2023-07-21 09:40:19	31.6148	945.92
254	2023-07-21 09:51:13	32.3	1820.16				254	2023-07-21 09:50:19	31.7435	908.16
255	2023-07-21 10:01:13	32.56	1940.48				255	2023-07-21 10:00:19	31.9151	943.68
256	2023-07-21 10:11:13	32.86	2061.44				256	2023-07-21 10:10:19	32.0867	1142.72
257	2023-07-21 10:21:13	33.03	2031.36				257	2023-07-21 10:20:19	32.2154	822.4
258	2023-07-21 10:31:13	33.37	680.32				258	2023-07-21 10:30:19	32.387	894.72
259	2023-07-21 10:41:13	33.55	552				259	2023-07-21 10:40:19	32.5157	474.56
260	2023-07-21 10:51:13	33.8	1768.96				260	2023-07-21 10:50:19	32.7731	938.24
261	2023-07-21 11:01:13	34.06	1804.16				261	2023-07-21 11:00:19	32.9447	930.24
262	2023-07-21 11:11:13	34.4	703.04				262	2023-07-21 11:10:19	33.2879	908.16
263	2023-07-21 11:21:13	34.62	589.92				263	2023-07-21 11:20:19	33.5453	582.08
264	2023-07-21 11:31:13	34.92	1041.92				264	2023-07-21 11:30:19	33.8027	986.24
265	2023-07-21 11:41:13	35.13	1833.6				265	2023-07-21 11:40:19	34.0172	1075.52
266	2023-07-21 11:51:13	35.26	652.32				266	2023-07-21 11:50:19	34.2317	745.92
267	2023-07-21 12:01:13	35.48	692.48				267	2023-07-21 12:00:19	34.4033	664.96
268	2023-07-21 12:11:13	35.73	1642.24				268	2023-07-21 12:10:19	34.6607	946.88
269	2023-07-21 12:21:13	35.99	1588.48				269	2023-07-21 12:20:19	34.8752	912
270	2023-07-21 12:31:13	36.29	590.88				270	2023-07-21 12:30:19	35.1755	529.6
271	2023-07-21 12:41:13	36.51	1600.64				271	2023-07-21 12:40:19	35.4329	546.88
272	2023-07-21 12:51:13	36.76	1499.52				272	2023-07-21 12:50:19	35.7333	939.84
273	2023-07-21 13:01:13	36.98	515.36				273	2023-07-21 13:00:19	35.9478	905.6
274	2023-07-21 13:11:13	37.15	1139.52				274	2023-07-21 13:10:19	36.1194	895.36
275	2023-07-21 13:21:13	37.15	1148.8				275	2023-07-21 13:20:19	36.2052	631.52
276	2023-07-21 13:31:13	37.23	1463.04				276	2023-07-21 13:30:19	36.4626	999.68
277	2023-07-21 13:41:13	37.49	1415.04				277	2023-07-21 13:40:19	36.6342	720.64
278	2023-07-21 13:51:13	37.62	1559.68				278	2023-07-21 13:50:19	36.8916	1185.6
279	2023-07-21 14:01:13	37.88	1561.6				279	2023-07-21 14:00:19	37.1061	1168
280	2023-07-21 14:11:13	38.01	1450.88				280	2023-07-21 14:10:19	37.3206	1141.12
281	2023-07-21 14:21:13	38.14	1428.48				281	2023-07-21 14:20:19	37.5351	1117.44
282	2023-07-21 14:31:13	38.35	1366.4				282	2023-07-21 14:30:19	37.7496	1103.36
283	2023-07-21 14:41:13	38.52	1322.24				283	2023-07-21 14:40:19	38.007	1036.8
284	2023-07-21 14:51:13	38.69	1219.2				284	2023-07-21 14:50:19	38.3073	1121.6
285	2023-07-21 15:01:13	38.78	1079.68				285	2023-07-21 15:00:19	38.436	586.88
286	2023-07-21 15:11:13	38.65	1238.08				286	2023-07-21 15:10:19	38.4789	1020.16
287	2023-07-21 15:21:13	38.61	1077.76				287	2023-07-21 15:20:19	38.6076	951.68
288	2023-07-21 15:31:13	38.56	1547.52				288	2023-07-21 15:30:19	38.8221	3325.44
289	2023-07-21 15:41:13	38.48	1460.48				289	2023-07-21 15:40:19	34.1459	3372.8
290	2023-07-21 15:51:13	35.26	1434.88				290	2023-07-21 15:50:19	33.7169	3461.12
291	2023-07-21 16:01:13	35.13	1393.92				291	2023-07-21 16:00:19	33.7598	3464.96
292	2023-07-21 16:11:13	35.39	1312.64				292	2023-07-21 16:10:19	33.9314	3185.92
293	2023-07-21 16:21:13	35.69	1286.72				293	2023-07-21 16:20:19	34.1459	3121.92
294	2023-07-21 16:31:13	35.95	1212.8				294	2023-07-21 16:30:19	34.4033	3175.68
295	2023-07-21 16:41:13	36.12	1157.44				295	2023-07-21 16:40:19	34.7036	2949.12
296	2023-07-21 16:51:13	36.29	1086.08				296	2023-07-21 16:50:19	34.8323	2840.32
297	2023-07-21 17:01:13	36.38	1010.24				297	2023-07-21 17:00:19	35.0897	2627.84
298	2023-07-21 17:11:13	36.46	927.68				298	2023-07-21 17:10:19	35.1755	2412.16
299	2023-07-21 17:21:13	36.51	861.12				299	2023-07-21 17:20:19	35.3471	2315.52
300	2023-07-21 17:31:13	36.46	792.96				300	2023-07-21 17:30:19	35.39	2045.44
301	2023-07-21 17:41:13	36.46	724.16				301	2023-07-21 17:40:19	35.4329	1801.6
302	2023-07-21 17:51:13	36.33	664.32				302	2023-07-21 17:50:19	35.4329	1715.2
303	2023-07-21 18:01:13	36.25	599.36				303	2023-07-21 18:00:19	35.3471	1414.4
304	2023-07-21 18:11:13	36.16	566.08				304	2023-07-21 18:10:19	35.3042	1288.32
305	2023-07-21 18:21:13	35.99	523.84				305	2023-07-21 18:20:19	35.1326	1120
306	2023-07-21 18:31:13	35.86	499.84				306	2023-07-21 18:30:19	34.961	963.52
307	2023-07-21 18:41:13	35.69	448.32				307	2023-07-21 18:40:19	34.8323	793.6
308	2023-07-21 18:51:13	35.52	418.24				308	2023-07-21 18:50:19	34.6607	695.04
309	2023-07-21 19:01:13	35.3	386.88				309	2023-07-21 19:00:19	34.532	612.16
310	2023-07-21 19:11:13	35.18	340.64				310	2023-07-21 19:10:19	34.3175	521.6
311	2023-07-21 19:21:13	34.96	271.76				311	2023-07-21 19:20:19	34.103	425.6
312	2023-07-21 19:31:13	34.75	194.4				312	2023-07-21 19:30:19	33.8456	302.32
313	2023-07-21 19:41:13	34.57	130.12				313	2023-07-21 19:40:19	33.6311	205.28
314	2023-07-21 19:51:13	34.27	70.22				314	2023-07-21 19:50:19	33.3737	112.8
315	2023-07-21 20:01:13	33.93	36.23				315	2023-07-21 20:00:19	33.1163	56.36
316	2023-07-21 20:11:13	33.67	11.28				316	2023-07-21 20:10:19	32.816	19.41
317	2023-07-21 20:21:13	33.42	2.11				317	2023-07-21 20:20:19	32.6015	3.75
318	2023-07-21 20:31:13	33.12	0				318	2023-07-21 20:30:19	32.3012	0
319	2023-07-21 20:41:13	32.9	0				319	2023-07-21 20:40:19	32.0867	0
320	2023-07-21 20:51:13	32.6	0				320	2023-07-21 20:50:19	31.7864	0
321	2023-07-21 21:01:13	32.43	0				321	2023-07-21 21:00:19	31.5719	0
322	2023-07-21 21:11:13	32.22	0				322	2023-07-21 21:10:19	31.4003	0
323	2023-07-21 21:21:13	32.04	0				323	2023-07-21 21:20:19	31.1858	0
324	2023-07-21 21:31:13	31.83	0				324	2023-07-21 21:30:19	31.0142	0
325	2023-07-21 21:41:13	31.57	0				325	2023-07-21 21:40:19	30.8426	0
326	2023-07-21 21:51:13	31.44	0				326	2023-07-21 21:50:19	30.671	0
327	2023-07-21 22:01:13	31.27	0				327	2023-07-21 22:00:19	30.5423	0
328	2023-07-21 22:11:13	31.1	0				328	2023-07-21 22:10:19	30.3707	0
329	2023-07-21 22:21:13	30.93	0				329	2023-07-21 22:20:19	30.242	0
330	2023-07-21 22:31:13	30.76	0				330	2023-07-21 22:30:19	30.0704	0
331	2023-07-21 22:41:13	30.63	0				331	2023-07-21 22:40:19	29.9846	0
332	2023-07-21 22:51:13	30.5	0				332	2023-07-21 22:50:19	29.7701	0
333	2023-07-21 23:01:13	30.33	0				333	2023-07-21 23:00:19	29.6843	0
334	2023-07-21 23:11:13	30.2	0				334	2023-07-21 23:10:19	29.5985	0
335	2023-07-21 23:21:13	30.07	0				335	2023-07-21 23:20:19	29.4269	0
336	2023-07-21 23:31:13	29.98	0				336	2023-07-21 23:30:19	29.3411	0
337	2023-07-21 23:41:13	29.86	0				337	2023-07-21 23:40:19	29.2553	0
338	2023-07-21 23:51:13	29.68	0				338	2023-07-21 23:50:19	29.1266	0
339	2023-07-22 00:01:13	29.64	0				339	2023-07-22 00:00:19	29.0408	0
340	2023-07-22 00:11:13	29.51	0				340	2023-07-22 00:10:19	28.9979	0
341	2023-07-22 00:21:13	29.47	0				341	2023-07-22 00:20:19	28.8692	0
342	2023-07-22 00:31:13	29.34	0				342	2023-07-22 00:30:19	28.7405	0
343	2023-07-22 00:41:13	29.26	0				343	2023-07-22 00:40:19	28.6976	0
344	2023-07-22 00:51:13	29.13	0				344	2023-07-22 00:50:19	28.6118	0
345	2023-07-22 01:01:13	29.04	0				345	2023-07-22 01:00:19	28.4831	0
346	2023-07-22 01:11:13	28.91	0				346	2023-07-22 01:10:19	28.3973	0
347	2023-07-22 01:21:13	28.83	0				347	2023-07-22 01:20:19	28.3544	0
348	2023-07-22 01:31:13	28.78	0				348	2023-07-22 01:30:19	28.2686	0
349	2023-07-22 01:41:13	28.65	0				349	2023-07-22 01:40:19	28.2257	0
350	2023-07-22 01:51:13	28.57	0				350	2023-07-22 01:50:19	28.097	0
351	2023-07-22 02:01:13	28.44	0				351	2023-07-22 02:00:19	28.0112	0
352	2023-07-22 02:11:13	28.4	0				352	2023-07-22 02:10:19	27.8825	0
353	2023-07-22 02:21:13	28.27	0				353	2023-07-22 02:20:19	27.8825	0
354	2023-07-22 02:31:13	28.18	0				354	2023-07-22 02:30:19	27.8396	0
355	2023-07-22 02:41:13	28.1	0				355	2023-07-22 02:40:19	27.7109	0
356	2023-07-22 02:51:13	28.05	0				356	2023-07-22 02:50:19	27.668	0
357	2023-07-22 03:01:13	27.97	0				357	2023-07-22 03:00:19	27.5822	0
358	2023-07-22 03:11:13	27.93	0				358	2023-07-22 03:10:19	27.5393	0
359	2023-07-22 03:21:13	27.88	0				359	2023-07-22 03:20:19	27.4964	0
360	2023-07-22 03:31:13	27.88	0				360	2023-07-22 03:30:19	27.4535	0
361	2023-07-22 03:41:13	27.84	0				361	2023-07-22 03:40:19	27.4106	0
362	2023-07-22 03:51:13	27.75	0				362	2023-07-22 03:50:19	27.4106	0
363	2023-07-22 04:01:13	27.75	0				363	2023-07-22 04:00:19	27.3677	0
364	2023-07-22 04:11:13	27.71	0				364	2023-07-22 04:10:19	27.3677	0
365	2023-07-22 04:21:13	27.67	0				365	2023-07-22 04:20:19	27.2819	0
366	2023-07-22 04:31:13	27.63	0				366	2023-07-22 04:30:19	27.2819	0
367	2023-07-22 04:41:13	27.58	0				367	2023-07-22 04:40:19	27.239	0
368	2023-07-22 04:51:13	27.58	0				368	2023-07-22 04:50:19	27.239	0
369	2023-07-22 05:01:13	27.54	0.23				369	2023-07-22 05:00:19	27.1961	0
370	2023-07-22 05:11:13	27.54	0				370	2023-07-22 05:10:19	27.1532	0
371	2023-07-22 05:21:13	27.54	0				371	2023-07-22 05:20:19	27.1103	0
372	2023-07-22 05:31:13	27.45	0				372	2023-07-22 05:30:19	27.1103	0
373	2023-07-22 05:41:13	27.5	0				373	2023-07-22 05:40:19	27.0674	0
374	2023-07-22 05:51:13	27.41	0				374	2023-07-22 05:50:19	27.0245	0
375	2023-07-22 06:01:13	27.37	0.23				375	2023-07-22 06:00:19	27.0245	0
376	2023-07-22 06:11:13	27.32	4.22				376	2023-07-22 06:10:19	26.9816	3.95
377	2023-07-22 06:21:13	27.28	17.64				377	2023-07-22 06:20:19	26.9387	18.25
378	2023-07-22 06:31:13	27.28	46.6				378	2023-07-22 06:30:19	26.8958	49.6
379	2023-07-22 06:41:13	27.24	90.52				379	2023-07-22 06:40:19	26.8958	89.8
380	2023-07-22 06:51:13	27.24	164.08				380	2023-07-22 06:50:19	26.8958	148.6
381	2023-07-22 07:01:13	27.24	202.8				381	2023-07-22 07:00:19	26.9387	195.36
382	2023-07-22 07:11:13	27.32	433.28				382	2023-07-22 07:10:19	26.9387	326.8
383	2023-07-22 07:21:13	27.41	689.92				383	2023-07-22 07:20:19	27.0245	454.08
384	2023-07-22 07:31:13	27.5	861.44				384	2023-07-22 07:30:19	27.1532	588.48
385	2023-07-22 07:41:13	27.58	1026.88				385	2023-07-22 07:40:19	27.239	716.48
386	2023-07-22 07:51:13	27.8	1248.32				386	2023-07-22 07:50:19	27.3677	845.76
387	2023-07-22 08:01:13	27.97	1388.16				387	2023-07-22 08:00:19	27.5822	991.04
388	2023-07-22 08:11:13	28.14	1025.92				388	2023-07-22 08:10:19	27.7109	681.92
389	2023-07-22 08:21:13	28.31	649.12				389	2023-07-22 08:20:19	27.8825	598.72
390	2023-07-22 08:31:13	28.48	1573.76				390	2023-07-22 08:30:19	28.097	760
391	2023-07-22 08:41:13	28.78	1682.56				391	2023-07-22 08:40:19	28.2686	1302.4
392	2023-07-22 08:51:13	29.13	1795.84				392	2023-07-22 08:50:19	28.5689	1354.24
393	2023-07-22 09:01:13	29.47	1092.8				393	2023-07-22 09:00:19	28.9121	1361.92
394	2023-07-22 09:11:13	29.6	537.44				394	2023-07-22 09:10:19	29.1695	1331.84
395	2023-07-22 09:21:13	29.81	1253.12				395	2023-07-22 09:20:19	29.2982	2497.28
396	2023-07-22 09:31:13	30.03	1087.04				396	2023-07-22 09:30:19	29.5556	1968
397	2023-07-22 09:41:13	31.06	1648.64				397	2023-07-22 09:40:19	30.6281	2001.28
398	2023-07-22 09:51:13	31.74	1588.48				398	2023-07-22 09:50:19	31.4861	1898.24
399	2023-07-22 10:01:13	32.04	1551.36				399	2023-07-22 10:00:19	31.8293	1828.48
400	2023-07-22 10:11:13	32.43	1539.84				400	2023-07-22 10:10:19	32.4728	1833.6
401	2023-07-22 10:21:13	32.13	998.72				401	2023-07-22 10:20:19	32.6444	2464
402	2023-07-22 10:31:13	32	1103.04				402	2023-07-22 10:30:19	33.1592	2848
403	2023-07-22 10:41:13	32.26	1752.96				403	2023-07-22 10:40:19	32.2154	2781.44
404	2023-07-22 10:51:13	32.64	1957.12				404	2023-07-22 10:50:19	32.2583	2431.36
405	2023-07-22 11:01:13	32.86	974.08				405	2023-07-22 11:00:19	32.387	1511.68
406	2023-07-22 11:11:13	33.07	904				406	2023-07-22 11:10:19	32.5586	1573.76
407	2023-07-22 11:21:13	33.37	1060.8				407	2023-07-22 11:20:19	32.7731	1699.2
408	2023-07-22 11:31:13	33.5	908.8				408	2023-07-22 11:30:19	32.9018	1251.84
409	2023-07-22 11:41:13	33.8	1813.76				409	2023-07-22 11:40:19	33.245	2472.32
410	2023-07-22 11:51:13	34.15	1749.76				410	2023-07-22 11:50:19	33.5024	2290.56
411	2023-07-22 12:01:13	34.49	1658.24				411	2023-07-22 12:00:19	33.8456	2190.72
412	2023-07-22 12:11:13	34.79	1682.56				412	2023-07-22 12:10:19	33.6311	2348.8
413	2023-07-22 12:21:13	35.13	1760.64				413	2023-07-22 12:20:19	33.674	2579.84
414	2023-07-22 12:31:13	35.48	1463.68				414	2023-07-22 12:30:19	33.7598	1852.8
415	2023-07-22 12:41:13	35.73	1642.88				415	2023-07-22 12:40:19	33.8456	2435.84
416	2023-07-22 12:51:13	36.03	1580.16				416	2023-07-22 12:50:19	34.0601	2449.92
417	2023-07-22 13:01:13	36.29	1600				417	2023-07-22 13:00:19	34.2746	2476.8
418	2023-07-22 13:11:13	36.59	1649.92				418	2023-07-22 13:10:19	34.532	2616.32
419	2023-07-22 13:21:13	36.89	1614.08				419	2023-07-22 13:20:19	34.8752	2654.72
420	2023-07-22 13:31:13	37.15	1605.76				420	2023-07-22 13:30:19	35.0897	2621.44
421	2023-07-22 13:41:13	37.36	1592.32				421	2023-07-22 13:40:19	35.39	2758.4
422	2023-07-22 13:51:13	37.54	1555.84				422	2023-07-22 13:50:19	35.6046	2848
423	2023-07-22 14:01:13	37.71	1511.04				423	2023-07-22 14:00:19	35.9049	2938.88
424	2023-07-22 14:11:13	37.92	1533.44				424	2023-07-22 14:10:19	36.0765	2990.08
425	2023-07-22 14:21:13	38.09	1429.12				425	2023-07-22 14:20:19	36.3339	2927.36
426	2023-07-22 14:31:13	38.18	1370.24				426	2023-07-22 14:30:19	36.3768	1488
427	2023-07-22 14:41:13	33.97	1515.52				427	2023-07-22 14:40:19	32.8589	6650.88
428	2023-07-22 14:51:13	33.67	1555.2				428	2023-07-22 14:50:19	33.2879	3278.08
429	2023-07-22 15:01:13	34.32	1534.08				429	2023-07-22 15:00:19	33.8027	3278.08
430	2023-07-22 15:11:13	34.88	1545.6				430	2023-07-22 15:10:19	34.3175	3383.04
431	2023-07-22 15:21:13	35.3	1505.92				431	2023-07-22 15:20:19	34.8752	3493.12
432	2023-07-22 15:31:13	35.73	1507.2				432	2023-07-22 15:30:19	35.3042	2862.08
433	2023-07-22 15:41:13	35.99	1547.52				433	2023-07-22 15:40:19	35.6046	3609.6
434	2023-07-22 15:51:13	36.25	1421.44				434	2023-07-22 15:50:19	35.9907	2766.08
435	2023-07-22 16:01:13	36.51	670.08				435	2023-07-22 16:00:19	36.291	3559.68
436	2023-07-22 16:11:13	36.55	405.92				436	2023-07-22 16:10:19	36.2052	939.84
437	2023-07-22 16:21:13	36.38	350.08				437	2023-07-22 16:20:19	35.9478	686.08
438	2023-07-22 16:31:13	36.12	321.68				438	2023-07-22 16:30:19	35.7333	571.84
439	2023-07-22 16:41:13	35.82	330.4				439	2023-07-22 16:40:19	35.39	560.8
440	2023-07-22 16:51:13	35.56	241.52				440	2023-07-22 16:50:19	35.0468	412.8
441	2023-07-22 17:01:13	35.3	74.04				441	2023-07-22 17:00:19	34.7036	147
442	2023-07-22 17:11:13	34.96	105.64				442	2023-07-22 17:10:19	34.4033	208.24
443	2023-07-22 17:21:13	34.53	128.24				443	2023-07-22 17:20:19	34.0172	228.24
444	2023-07-22 17:31:13	34.06	106.56				444	2023-07-22 17:30:19	33.6311	173.28
445	2023-07-22 17:41:13	33.59	73.98				445	2023-07-22 17:40:19	33.1592	117.56
446	2023-07-22 17:51:13	33.07	52.28				446	2023-07-22 17:50:19	32.6444	88.2
447	2023-07-22 18:01:13	32.56	43.78				447	2023-07-22 18:00:19	32.2154	72.32
448	2023-07-22 18:11:13	32.04	39.1				448	2023-07-22 18:10:19	31.7006	66.34
449	2023-07-22 18:21:13	31.61	31.07				449	2023-07-22 18:20:19	31.2716	51.22
450	2023-07-22 18:31:13	31.19	23.97				450	2023-07-22 18:30:19	30.8855	40.9
451	2023-07-22 18:41:13	30.8	18.58				451	2023-07-22 18:40:19	30.4994	32.11
452	2023-07-22 18:51:13	30.5	15.97				452	2023-07-22 18:50:19	30.1991	28.95
453	2023-07-22 19:01:13	30.24	14.09				453	2023-07-22 19:00:19	29.8988	26.57
454	2023-07-22 19:11:13	29.98	11.98				454	2023-07-22 19:10:19	29.7272	22.4
455	2023-07-22 19:21:13	29.77	7.26				455	2023-07-22 19:20:19	29.5127	14.05
456	2023-07-22 19:31:13	29.6	4.69				456	2023-07-22 19:30:19	29.384	9.28
457	2023-07-22 19:41:13	29.43	3.28				457	2023-07-22 19:40:19	29.2124	6.91
458	2023-07-22 19:51:13	29.3	1.64				458	2023-07-22 19:50:19	29.0837	3.55
459	2023-07-22 20:01:13	29.13	1.64				459	2023-07-22 20:00:19	28.9121	3.75
460	2023-07-22 20:11:13	28.95	0.23				460	2023-07-22 20:10:19	28.8263	0.59
461	2023-07-22 20:21:13	28.91	0				461	2023-07-22 20:20:19	28.6976	0
462	2023-07-22 20:31:13	28.74	0				462	2023-07-22 20:30:19	28.6118	0
463	2023-07-22 20:41:13	28.7	0				463	2023-07-22 20:40:19	28.4831	0
464	2023-07-22 20:51:13	28.53	0				464	2023-07-22 20:50:19	28.3973	0
465	2023-07-22 21:01:13	28.48	0				465	2023-07-22 21:00:19	28.3115	0
466	2023-07-22 21:11:13	28.35	0				466	2023-07-22 21:10:19	28.2257	0
467	2023-07-22 21:21:13	28.27	0				467	2023-07-22 21:20:19	28.1828	0
468	2023-07-22 21:31:13	28.23	0				468	2023-07-22 21:30:19	28.097	0
469	2023-07-22 21:41:13	28.18	0				469	2023-07-22 21:40:19	28.0112	0
470	2023-07-22 21:51:13	28.1	0				470	2023-07-22 21:50:19	27.9683	0
471	2023-07-22 22:01:13	28.01	0				471	2023-07-22 22:00:19	27.9254	0
472	2023-07-22 22:11:13	27.97	0				472	2023-07-22 22:10:19	27.8396	0
473	2023-07-22 22:21:13	27.93	0				473	2023-07-22 22:20:19	27.7967	0
474	2023-07-22 22:31:13	27.88	0				474	2023-07-22 22:30:19	27.7109	0
475	2023-07-22 22:41:13	27.8	0				475	2023-07-22 22:40:19	27.668	0
476	2023-07-22 22:51:13	27.75	0				476	2023-07-22 22:50:19	27.6251	0
477	2023-07-22 23:01:13	27.71	0.23				477	2023-07-22 23:00:19	27.5393	0
478	2023-07-22 23:11:13	27.67	0				478	2023-07-22 23:10:19	27.5393	0
479	2023-07-22 23:21:13	27.58	0				479	2023-07-22 23:20:19	27.4535	0
480	2023-07-22 23:31:13	27.58	0				480	2023-07-22 23:30:19	27.4535	0
481	2023-07-22 23:41:13	27.58	0				481	2023-07-22 23:40:19	27.3677	0
482	2023-07-22 23:51:13	27.45	0				482	2023-07-22 23:50:19	27.3677	0
483	2023-07-23 00:01:13	27.45	0				483	2023-07-23 00:00:19	27.2819	0
484	2023-07-23 00:11:13	27.41	0				484	2023-07-23 00:10:19	27.2819	0
485	2023-07-23 00:21:13	27.37	0				485	2023-07-23 00:20:19	27.1961	0
486	2023-07-23 00:31:13	27.28	0				486	2023-07-23 00:30:19	27.1532	0
487	2023-07-23 00:41:13	27.24	0				487	2023-07-23 00:40:19	27.1103	0
488	2023-07-23 00:51:13	27.2	0				488	2023-07-23 00:50:19	27.1103	0
489	2023-07-23 01:01:13	27.11	0				489	2023-07-23 01:00:19	27.0245	0
490	2023-07-23 01:11:13	27.11	0				490	2023-07-23 01:10:19	26.9387	0
491	2023-07-23 01:21:13	27.02	0				491	2023-07-23 01:20:19	26.9387	0
492	2023-07-23 01:31:13	27.02	0				492	2023-07-23 01:30:19	26.8529	0
493	2023-07-23 01:41:13	26.98	0				493	2023-07-23 01:40:19	26.81	0
494	2023-07-23 01:51:13	26.94	0				494	2023-07-23 01:50:19	26.7671	0
495	2023-07-23 02:01:13	26.85	0				495	2023-07-23 02:00:19	26.7242	0
496	2023-07-23 02:11:13	26.85	0.23				496	2023-07-23 02:10:19	26.6813	0
497	2023-07-23 02:21:13	26.77	0				497	2023-07-23 02:20:19	26.6813	0
498	2023-07-23 02:31:13	26.72	0				498	2023-07-23 02:30:19	26.6384	0
499	2023-07-23 02:41:13	26.77	0				499	2023-07-23 02:40:19	26.5955	0
500	2023-07-23 02:51:13	26.68	0				500	2023-07-23 02:50:19	26.5526	0
501	2023-07-23 03:01:13	26.64	0				501	2023-07-23 03:00:19	26.4668	0
502	2023-07-23 03:11:13	26.55	0				502	2023-07-23 03:10:19	26.4668	0
503	2023-07-23 03:21:13	26.55	0				503	2023-07-23 03:20:19	26.4668	0
504	2023-07-23 03:31:13	26.51	0				504	2023-07-23 03:30:19	26.4239	0
505	2023-07-23 03:41:13	26.51	0				505	2023-07-23 03:40:19	26.3381	0
506	2023-07-23 03:51:13	26.42	0				506	2023-07-23 03:50:19	26.3381	0
507	2023-07-23 04:01:13	26.42	0				507	2023-07-23 04:00:19	26.2523	0
508	2023-07-23 04:11:13	26.38	0				508	2023-07-23 04:10:19	26.2523	0
509	2023-07-23 04:21:13	26.34	0				509	2023-07-23 04:20:19	26.2523	0
510	2023-07-23 04:31:13	26.34	0				510	2023-07-23 04:30:19	26.2094	0
511	2023-07-23 04:41:13	26.3	0				511	2023-07-23 04:40:19	26.1665	0
512	2023-07-23 04:51:13	26.25	0				512	2023-07-23 04:50:19	26.1665	0
513	2023-07-23 05:01:13	26.25	0				513	2023-07-23 05:00:19	26.1236	0
514	2023-07-23 05:11:13	26.17	0				514	2023-07-23 05:10:19	26.0807	0
515	2023-07-23 05:21:13	26.17	0				515	2023-07-23 05:20:19	25.9949	0
516	2023-07-23 05:31:13	26.08	0				516	2023-07-23 05:30:19	25.952	0
517	2023-07-23 05:41:13	26.08	0				517	2023-07-23 05:40:19	25.952	0
518	2023-07-23 05:51:13	26.04	0				518	2023-07-23 05:50:19	25.9091	0
519	2023-07-23 06:01:13	26.04	0.46				519	2023-07-23 06:00:19	25.8662	0.98
520	2023-07-23 06:11:13	25.99	2.81				520	2023-07-23 06:10:19	25.8662	3.95
521	2023-07-23 06:21:13	25.95	12.22				521	2023-07-23 06:20:19	25.8233	18.45
522	2023-07-23 06:31:13	25.91	32.47				522	2023-07-23 06:30:19	25.8233	50.04
523	2023-07-23 06:41:13	25.87	60.32				523	2023-07-23 06:40:19	25.7375	94.52
524	2023-07-23 06:51:13	25.87	94.36				524	2023-07-23 06:50:19	25.7804	150.28
525	2023-07-23 07:01:13	25.87	107.52				525	2023-07-23 07:00:19	25.7375	185.92
526	2023-07-23 07:11:13	25.91	121.68				526	2023-07-23 07:10:19	25.8233	222.48
527	2023-07-23 07:21:13	25.95	144.32				527	2023-07-23 07:20:19	25.7804	269.52
528	2023-07-23 07:31:13	25.99	245.28				528	2023-07-23 07:30:19	25.8662	403.04
529	2023-07-23 07:41:13	26.08	343.52				529	2023-07-23 07:40:19	25.952	564.64
530	2023-07-23 07:51:13	26.25	500.32				530	2023-07-23 07:50:19	26.0807	1152.32
531	2023-07-23 08:01:13	26.38	1122.56				531	2023-07-23 08:00:19	26.2094	1456
532	2023-07-23 08:11:13	26.55	1295.36				532	2023-07-23 08:10:19	26.4668	1689.6
533	2023-07-23 08:21:13	26.6	417.76				533	2023-07-23 08:20:19	26.4668	655.36
534	2023-07-23 08:31:13	26.68	702.08				534	2023-07-23 08:30:19	26.5526	1024.32
535	2023-07-23 08:41:13	26.85	1400.32				535	2023-07-23 08:40:19	26.6813	1651.84
536	2023-07-23 08:51:13	27.07	1406.72				536	2023-07-23 08:50:19	26.8529	1282.88
537	2023-07-23 09:01:13	27.28	1541.12				537	2023-07-23 09:00:19	27.0674	1688.32
538	2023-07-23 09:11:13	27.54	487.2				538	2023-07-23 09:10:19	27.2819	1018.88
539	2023-07-23 09:21:13	26.94	879.36				539	2023-07-23 09:20:19	26.9387	1288.32
540	2023-07-23 09:31:13	27.58	634.56				540	2023-07-23 09:30:19	27.3677	1042.56
541	2023-07-23 09:41:13	28.14	861.44				541	2023-07-23 09:40:19	27.7967	2160.64
542	2023-07-23 09:51:13	29.47	1504				542	2023-07-23 09:50:19	28.6976	1685.12
543	2023-07-23 10:01:13	30.07	1507.2				543	2023-07-23 10:00:19	29.2982	1729.28
544	2023-07-23 10:11:13	30.71	1402.24				544	2023-07-23 10:10:19	29.9417	966.72
545	2023-07-23 10:21:13	30.46	993.28				545	2023-07-23 10:20:19	29.813	2434.56
546	2023-07-23 10:31:13	31.53	1904				546	2023-07-23 10:30:19	31.1	1928.32
547	2023-07-23 10:41:13	31.96	2153.6				547	2023-07-23 10:40:19	31.4432	1914.24
548	2023-07-23 10:51:13	32.22	2243.2				548	2023-07-23 10:50:19	31.5719	1452.8
549	2023-07-23 11:01:13	32.56	2218.88				549	2023-07-23 11:00:19	31.8293	2303.36
550	2023-07-23 11:11:13	32.86	2232.32				550	2023-07-23 11:10:19	32.0867	2258.56
551	2023-07-23 11:21:13	33.2	2198.4				551	2023-07-23 11:20:19	32.3441	2176.64
552	2023-07-23 11:31:13	33.46	2369.28				552	2023-07-23 11:30:19	32.6015	1548.16
553	2023-07-23 11:41:13	33.72	946.24				553	2023-07-23 11:40:19	32.816	1393.28
554	2023-07-23 11:51:13	33.93	1123.52				554	2023-07-23 11:50:19	33.0734	1616.64
555	2023-07-23 12:01:13	34.23	2387.84				555	2023-07-23 12:00:19	33.245	2677.76
556	2023-07-23 12:11:13	34.45	2397.44				556	2023-07-23 12:10:19	33.4595	1484.8
557	2023-07-23 12:21:13	34.66	2202.24				557	2023-07-23 12:20:19	33.674	2378.88
558	2023-07-23 12:31:13	34.88	2053.76				558	2023-07-23 12:30:19	33.8456	2273.28
559	2023-07-23 12:41:13	35.09	2153.6				559	2023-07-23 12:40:19	34.0601	2503.68
560	2023-07-23 12:51:13	35.22	750.4				560	2023-07-23 12:50:19	34.2317	1058.24
561	2023-07-23 13:01:13	35.39	2198.4				561	2023-07-23 13:00:19	34.3604	2661.12
562	2023-07-23 13:11:13	35.65	897.6				562	2023-07-23 13:10:19	34.7036	2849.28
563	2023-07-23 13:21:13	35.82	1370.88				563	2023-07-23 13:20:19	34.8323	2932.48
564	2023-07-23 13:31:13	35.82	1105.92				564	2023-07-23 13:30:19	34.9181	1762.56
565	2023-07-23 13:41:13	35.86	1446.4				565	2023-07-23 13:40:19	34.9181	1977.6
566	2023-07-23 13:51:13	35.9	1196.8				566	2023-07-23 13:50:19	35.0039	2595.84
567	2023-07-23 14:01:13	35.9	1038.4				567	2023-07-23 14:00:19	35.0897	3182.08
568	2023-07-23 14:11:13	35.95	1923.84				568	2023-07-23 14:10:19	35.1755	2860.8
569	2023-07-23 14:21:13	36.03	1921.92				569	2023-07-23 14:20:19	35.2613	1238.4
570	2023-07-23 14:31:13	36.21	1995.52				570	2023-07-23 14:30:19	35.6046	3054.08
571	2023-07-23 14:41:13	36.33	718.72				571	2023-07-23 14:40:19	35.862	3105.28
572	2023-07-23 14:51:13	36.42	1936				572	2023-07-23 14:50:19	35.9907	3184.64
573	2023-07-23 15:01:13	36.59	1245.44				573	2023-07-23 15:00:19	35.9907	2772.48
574	2023-07-23 15:11:13	36.59	1969.28				574	2023-07-23 15:10:19	35.9049	1564.16
575	2023-07-23 15:21:13	36.59	1980.8				575	2023-07-23 15:20:19	35.9907	3656.96
576	2023-07-23 15:31:13	36.59	1763.2				576	2023-07-23 15:30:19	35.9478	3436.8
577	2023-07-23 15:41:13	36.51	1702.4				577	2023-07-23 15:40:19	35.8191	3351.04
578	2023-07-23 15:51:13	36.51	1541.12				578	2023-07-23 15:50:19	35.862	3120.64
579	2023-07-23 16:01:13	36.38	647.2				579	2023-07-23 16:00:19	35.6475	982.4
580	2023-07-23 16:11:13	36.38	1505.28				580	2023-07-23 16:10:19	35.6904	3068.16
581	2023-07-23 16:21:13	36.38	1378.56				581	2023-07-23 16:20:19	35.7333	2926.08
582	2023-07-23 16:31:13	36.33	1332.48				582	2023-07-23 16:30:19	35.7333	2470.4
583	2023-07-23 16:41:13	36.33	1218.24				583	2023-07-23 16:40:19	35.7333	2696.96
584	2023-07-23 16:51:13	36.21	1122.56				584	2023-07-23 16:50:19	35.6904	2639.36
585	2023-07-23 17:01:13	36.03	1033.6				585	2023-07-23 17:00:19	35.39	2396.16
586	2023-07-23 17:11:13	35.82	934.08				586	2023-07-23 17:10:19	35.2184	1393.92
587	2023-07-23 17:21:13	35.65	861.76				587	2023-07-23 17:20:19	35.0468	2127.36
588	2023-07-23 17:31:13	35.48	815.36				588	2023-07-23 17:30:19	34.8752	1992.96
589	2023-07-23 17:41:13	35.35	710.72				589	2023-07-23 17:40:19	34.6178	1662.72
590	2023-07-23 17:51:13	35.09	639.68				590	2023-07-23 17:50:19	34.4462	1510.4
591	2023-07-23 18:01:13	34.92	579.68				591	2023-07-23 18:00:19	34.1888	1283.52
592	2023-07-23 18:11:13	34.66	523.84				592	2023-07-23 18:10:19	33.8885	1138.88
593	2023-07-23 18:21:13	34.4	479.2				593	2023-07-23 18:20:19	33.674	1012.48
594	2023-07-23 18:31:13	34.1	443.68				594	2023-07-23 18:30:19	33.3737	883.52
595	2023-07-23 18:41:13	33.85	406.56				595	2023-07-23 18:40:19	33.0734	780.8
596	2023-07-23 18:51:13	33.59	376.48				596	2023-07-23 18:50:19	32.7302	703.68
597	2023-07-23 19:01:13	33.29	336.96				597	2023-07-23 19:00:19	32.4299	626.72
598	2023-07-23 19:11:13	32.99	296.4				598	2023-07-23 19:10:19	32.1296	545.28
599	2023-07-23 19:21:13	32.69	194.4				599	2023-07-23 19:20:19	31.8293	349.76
600	2023-07-23 19:31:13	32.43	184.08				600	2023-07-23 19:30:19	31.529	338.08
601	2023-07-23 19:41:13	32.09	123.56				601	2023-07-23 19:40:19	31.2287	233.12
602	2023-07-23 19:51:13	31.83	57.92				602	2023-07-23 19:50:19	30.8855	108.88
603	2023-07-23 20:01:13	31.49	29.19				603	2023-07-23 20:00:19	30.6281	56.36
604	2023-07-23 20:11:13	31.1	11.25				604	2023-07-23 20:10:19	30.1562	22.2
605	2023-07-23 20:21:13	30.71	1.87				605	2023-07-23 20:20:19	29.8988	4.94
606	2023-07-23 20:31:13	30.41	0.23				606	2023-07-23 20:30:19	29.5127	0.19
607	2023-07-23 20:41:13	30.07	0				607	2023-07-23 20:40:19	29.2124	0
608	2023-07-23 20:51:13	29.68	0				608	2023-07-23 20:50:19	28.8692	0
609	2023-07-23 21:01:13	29.43	0				609	2023-07-23 21:00:19	28.6547	0
610	2023-07-23 21:11:13	29.08	0				610	2023-07-23 21:10:19	28.3973	0
611	2023-07-23 21:21:13	28.87	0				611	2023-07-23 21:20:19	28.1828	0
612	2023-07-23 21:31:13	28.57	0				612	2023-07-23 21:30:19	27.9683	0
613	2023-07-23 21:41:13	28.27	0				613	2023-07-23 21:40:19	27.7109	0
614	2023-07-23 21:51:13	28.05	0				614	2023-07-23 21:50:19	27.4964	0
615	2023-07-23 22:01:13	27.75	0				615	2023-07-23 22:00:19	27.239	0
616	2023-07-23 22:11:13	27.5	0				616	2023-07-23 22:10:19	27.1532	0
617	2023-07-23 22:21:13	27.28	0				617	2023-07-23 22:20:19	26.8958	0
618	2023-07-23 22:31:13	27.07	0				618	2023-07-23 22:30:19	26.7242	0
619	2023-07-23 22:41:13	26.85	0				619	2023-07-23 22:40:19	26.5526	0
620	2023-07-23 22:51:13	26.72	0				620	2023-07-23 22:50:19	26.4239	0
621	2023-07-23 23:01:13	26.6	0				621	2023-07-23 23:00:19	26.2523	0
622	2023-07-23 23:11:13	26.42	0				622	2023-07-23 23:10:19	26.1236	0
623	2023-07-23 23:21:13	26.3	0				623	2023-07-23 23:20:19	26.0807	0
624	2023-07-23 23:31:13	26.21	0				624	2023-07-23 23:30:19	25.952	0
625	2023-07-23 23:41:13	26.04	0				625	2023-07-23 23:40:19	25.8662	0
626	2023-07-23 23:51:13	25.99	0				626	2023-07-23 23:50:19	25.7375	0
627	2023-07-24 00:01:13	25.95	0				627	2023-07-24 00:00:19	25.6946	0
628	2023-07-24 00:11:13	25.82	0				628	2023-07-24 00:10:19	25.6088	0
629	2023-07-24 00:21:13	25.78	0				629	2023-07-24 00:20:19	25.4801	0
630	2023-07-24 00:31:13	25.69	0				630	2023-07-24 00:30:19	25.4801	0
631	2023-07-24 00:41:13	25.57	0				631	2023-07-24 00:40:19	25.3943	0
632	2023-07-24 00:51:13	25.57	0				632	2023-07-24 00:50:19	25.3514	0
633	2023-07-24 01:01:13	25.52	0				633	2023-07-24 01:00:19	25.2656	0
634	2023-07-24 01:11:13	25.39	0				634	2023-07-24 01:10:19	25.1798	0
635	2023-07-24 01:21:13	25.39	0				635	2023-07-24 01:20:19	25.1798	0
636	2023-07-24 01:31:13	25.31	0				636	2023-07-24 01:30:19	25.094	0
637	2023-07-24 01:41:13	25.27	0				637	2023-07-24 01:40:19	25.094	0
638	2023-07-24 01:51:13	25.14	0				638	2023-07-24 01:50:19	25.0082	0
639	2023-07-24 02:01:13	25.14	0				639	2023-07-24 02:00:19	24.9653	0
640	2023-07-24 02:11:13	25.09	0				640	2023-07-24 02:10:19	24.9224	0
641	2023-07-24 02:21:13	25.01	0				641	2023-07-24 02:20:19	24.9224	0
642	2023-07-24 02:31:13	24.97	0				642	2023-07-24 02:30:19	24.7937	0
643	2023-07-24 02:41:13	24.97	0				643	2023-07-24 02:40:19	24.7508	0
644	2023-07-24 02:51:13	24.84	0				644	2023-07-24 02:50:19	24.7079	0
645	2023-07-24 03:01:13	24.88	0				645	2023-07-24 03:00:19	24.7079	0
646	2023-07-24 03:11:13	24.75	0				646	2023-07-24 03:10:19	24.6221	0
647	2023-07-24 03:21:13	24.75	0				647	2023-07-24 03:20:19	24.6221	0
648	2023-07-24 03:31:13	24.66	0				648	2023-07-24 03:30:19	24.5362	0
649	2023-07-24 03:41:13	24.62	0				649	2023-07-24 03:40:19	24.5362	0
650	2023-07-24 03:51:13	24.62	0				650	2023-07-24 03:50:19	24.4933	0
651	2023-07-24 04:01:13	24.58	0				651	2023-07-24 04:00:19	24.4504	0
652	2023-07-24 04:11:13	24.54	0				652	2023-07-24 04:10:19	24.3646	0
653	2023-07-24 04:21:13	24.54	0				653	2023-07-24 04:20:19	24.3646	0
654	2023-07-24 04:31:13	24.41	0				654	2023-07-24 04:30:19	24.3217	0
655	2023-07-24 04:41:13	24.36	0				655	2023-07-24 04:40:19	24.2788	0
656	2023-07-24 04:51:13	24.32	0				656	2023-07-24 04:50:19	24.2359	0
657	2023-07-24 05:01:13	24.32	0				657	2023-07-24 05:00:19	24.2359	0
658	2023-07-24 05:11:13	24.28	0.23				658	2023-07-24 05:10:19	24.193	0
659	2023-07-24 05:21:13	24.19	0				659	2023-07-24 05:20:19	24.1501	0
660	2023-07-24 05:31:13	24.19	0				660	2023-07-24 05:30:19	24.0643	0
661	2023-07-24 05:41:13	24.19	0				661	2023-07-24 05:40:19	24.0214	0
662	2023-07-24 05:51:13	24.11	2.34				662	2023-07-24 05:50:19	24.0214	0
663	2023-07-24 06:01:13	24.11	0.23				663	2023-07-24 06:00:19	23.9785	1.58
664	2023-07-24 06:11:13	24.11	3.75				664	2023-07-24 06:10:19	23.9356	5.73
665	2023-07-24 06:21:13	24.06	15.03				665	2023-07-24 06:20:19	23.9356	24
666	2023-07-24 06:31:13	24.06	39.04				666	2023-07-24 06:30:19	23.8927	63.86
667	2023-07-24 06:41:13	24.02	75.38				667	2023-07-24 06:40:19	23.8927	125.56
668	2023-07-24 06:51:13	24.02	127.44				668	2023-07-24 06:50:19	23.8927	212.96
669	2023-07-24 07:01:13	24.02	175.36				669	2023-07-24 07:00:19	23.8927	294
670	2023-07-24 07:11:13	24.11	334.08				670	2023-07-24 07:10:19	23.9785	546.56
671	2023-07-24 07:21:13	24.11	557.12				671	2023-07-24 07:20:19	24.0643	825.92
672	2023-07-24 07:31:13	24.28	686.08				672	2023-07-24 07:30:19	24.193	1040.96
673	2023-07-24 07:41:13	24.45	821.12				673	2023-07-24 07:40:19	24.3217	1265.28
674	2023-07-24 07:51:13	24.71	985.6				674	2023-07-24 07:50:19	24.4933	1473.92
675	2023-07-24 08:01:13	24.92	1087.04				675	2023-07-24 08:00:19	24.8366	1648.64
676	2023-07-24 08:11:13	25.14	1134.08				676	2023-07-24 08:10:19	24.9653	1587.2
677	2023-07-24 08:21:13	25.35	1190.08				677	2023-07-24 08:20:19	25.1369	1639.04
678	2023-07-24 08:31:13	25.57	1246.4				678	2023-07-24 08:30:19	25.3514	1648.64
679	2023-07-24 08:41:13	25.82	1286.72				679	2023-07-24 08:40:19	25.5659	1655.04
680	2023-07-24 08:51:13	26.04	1342.72				680	2023-07-24 08:50:19	25.7804	1661.44
681	2023-07-24 09:01:13	26.34	1393.92				681	2023-07-24 09:00:19	26.1236	1680
682	2023-07-24 09:11:13	26.72	1465.6				682	2023-07-24 09:10:19	26.4668	1589.76
683	2023-07-24 09:21:13	26.94	810.24				683	2023-07-24 09:20:19	26.7671	1733.76
684	2023-07-24 09:31:13	27.28	833.6				684	2023-07-24 09:30:19	27.0245	1803.52
685	2023-07-24 09:41:13	27.88	875.52				685	2023-07-24 09:40:19	27.5393	1843.2
686	2023-07-24 09:51:13	28.4	903.04				686	2023-07-24 09:50:19	27.9683	1928.32
687	2023-07-24 10:01:13	29.68	1380.48				687	2023-07-24 10:00:19	28.6547	1585.28
688	2023-07-24 10:11:13	30.59	1406.08				688	2023-07-24 10:10:19	29.5985	1619.84
689	2023-07-24 10:21:13	31.19	1431.04				689	2023-07-24 10:20:19	30.242	1470.08
690	2023-07-24 10:31:13	31.87	1273.6				690	2023-07-24 10:30:19	30.5423	1500.8
691	2023-07-24 10:41:13	32.52	1349.76				691	2023-07-24 10:40:19	30.8855	1527.04
692	2023-07-24 10:51:13	32.34	1722.88				692	2023-07-24 10:50:19	30.7997	2361.6
693	2023-07-24 11:01:13	32.56	1941.12				693	2023-07-24 11:00:19	31.9151	1584
694	2023-07-24 11:11:13	32.86	1984.64				694	2023-07-24 11:10:19	32.1296	1634.56
695	2023-07-24 11:21:13	33.12	1820.16				695	2023-07-24 11:20:19	32.3441	1621.76
696	2023-07-24 11:31:13	33.46	1771.52				696	2023-07-24 11:30:19	32.6444	1813.12
697	2023-07-24 11:41:13	33.85	1813.76				697	2023-07-24 11:40:19	32.9018	1921.92
698	2023-07-24 11:51:13	34.19	1862.4				698	2023-07-24 11:50:19	33.1592	2067.2
699	2023-07-24 12:01:13	34.45	1867.52				699	2023-07-24 12:00:19	33.4595	2105.6
700	2023-07-24 12:11:13	34.7	1857.28				700	2023-07-24 12:10:19	33.8456	2163.84
701	2023-07-24 12:21:13	35.05	1888.64				701	2023-07-24 12:20:19	34.2317	2192.64
702	2023-07-24 12:31:13	35.39	1863.68				702	2023-07-24 12:30:19	34.532	2280.96
703	2023-07-24 12:41:13	35.73	1880.32				703	2023-07-24 12:40:19	34.9181	2355.2
704	2023-07-24 12:51:13	36.03	1868.16				704	2023-07-24 12:50:19	35.3042	2416.64
705	2023-07-24 13:01:13	36.33	1928.96				705	2023-07-24 13:00:19	35.6904	2658.56
706	2023-07-24 13:11:13	36.63	866.56				706	2023-07-24 13:10:19	36.0336	2601.6
707	2023-07-24 13:21:13	36.68	1922.56				707	2023-07-24 13:20:19	36.1194	2718.72
708	2023-07-24 13:31:13	36.89	1943.04				708	2023-07-24 13:30:19	36.3339	2841.6
709	2023-07-24 13:41:13	37.02	1990.4				709	2023-07-24 13:40:19	36.5055	2949.12
710	2023-07-24 13:51:13	37.11	2033.28				710	2023-07-24 13:50:19	36.6771	3055.36
711	2023-07-24 14:01:13	37.28	1968				711	2023-07-24 14:00:19	36.8916	3105.28
712	2023-07-24 14:11:13	37.41	807.36				712	2023-07-24 14:10:19	37.149	1685.12
713	2023-07-24 14:21:13	37.49	1835.52				713	2023-07-24 14:20:19	37.2777	3069.44
714	2023-07-24 14:31:13	37.71	1786.88				714	2023-07-24 14:30:19	37.4922	3055.36
715	2023-07-24 14:41:13	37.92	1688.96				715	2023-07-24 14:40:19	37.7496	2987.52
716	2023-07-24 14:51:13	37.96	1700.48				716	2023-07-24 14:50:19	37.8354	3027.2
717	2023-07-24 15:01:13	38.01	1656.32				717	2023-07-24 15:00:19	37.9212	3174.4
718	2023-07-24 15:11:13	38.01	776.64				718	2023-07-24 15:10:19	37.9641	2026.24
719	2023-07-24 15:21:13	37.92	1588.48				719	2023-07-24 15:20:19	38.007	3203.84
720	2023-07-24 15:31:13	37.88	1507.84				720	2023-07-24 15:30:19	38.007	3161.6
721	2023-07-24 15:41:13	37.84	1462.4				721	2023-07-24 15:40:19	38.0499	3159.04
722	2023-07-24 15:51:13	37.71	1415.04				722	2023-07-24 15:50:19	38.0499	3175.68
723	2023-07-24 16:01:13	37.66	1358.08				723	2023-07-24 16:00:19	38.0499	3123.2
724	2023-07-24 16:11:13	37.58	1304.64				724	2023-07-24 16:10:19	38.0928	2981.12
725	2023-07-24 16:21:13	37.54	1258.56				725	2023-07-24 16:20:19	38.007	3114.24
726	2023-07-24 16:31:13	37.36	1169.6				726	2023-07-24 16:30:19	37.9641	3023.36
727	2023-07-24 16:41:13	37.23	1121.6				727	2023-07-24 16:40:19	37.7925	2890.24
728	2023-07-24 16:51:13	37.11	1044.8				728	2023-07-24 16:50:19	37.6638	2748.16
729	2023-07-24 17:01:13	36.89	982.08				729	2023-07-24 17:00:19	37.5351	2684.16
730	2023-07-24 17:11:13	36.72	911.68				730	2023-07-24 17:10:19	37.3635	2573.44
731	2023-07-24 17:21:13	36.55	846.08				731	2023-07-24 17:20:19	37.149	2428.16
732	2023-07-24 17:31:13	36.38	782.72				732	2023-07-24 17:30:19	36.9345	2214.4
733	2023-07-24 17:41:13	36.21	719.36				733	2023-07-24 17:40:19	36.6771	2061.44
734	2023-07-24 17:51:13	35.86	656				734	2023-07-24 17:50:19	36.4197	1888.64
735	2023-07-24 18:01:13	35.65	590.88				735	2023-07-24 18:00:19	36.0765	1589.76
736	2023-07-24 18:11:13	35.39	545.44				736	2023-07-24 18:10:19	35.7333	1396.48
737	2023-07-24 18:21:13	35.09	501.76				737	2023-07-24 18:20:19	35.3471	1227.52
738	2023-07-24 18:31:13	34.83	456.8				738	2023-07-24 18:30:19	35.0039	1056
739	2023-07-24 18:41:13	34.57	417.76				739	2023-07-24 18:40:19	34.6607	898.56
740	2023-07-24 18:51:13	34.27	378.4				740	2023-07-24 18:50:19	34.3175	774.4
741	2023-07-24 19:01:13	34.02	336.96				741	2023-07-24 19:00:19	33.9743	687.04
742	2023-07-24 19:11:13	33.76	287.04				742	2023-07-24 19:10:19	33.674	586.88
743	2023-07-24 19:21:13	33.42	231.2				743	2023-07-24 19:20:19	33.2879	469.44
744	2023-07-24 19:31:13	33.16	168.96				744	2023-07-24 19:30:19	32.9447	339.68
745	2023-07-24 19:41:13	32.86	108.44				745	2023-07-24 19:40:19	32.6015	227.6
746	2023-07-24 19:51:13	32.56	57.5				746	2023-07-24 19:50:19	32.1725	120.84
747	2023-07-24 20:01:13	32.34	26.85				747	2023-07-24 20:00:19	31.8722	57.6
748	2023-07-24 20:11:13	31.92	9.14				748	2023-07-24 20:10:19	31.4432	20.62
749	2023-07-24 20:21:13	31.53	1.64				749	2023-07-24 20:20:19	31.0571	4.14
750	2023-07-24 20:31:13	31.23	0.46				750	2023-07-24 20:30:19	30.7139	0
751	2023-07-24 20:41:13	30.93	0				751	2023-07-24 20:40:19	30.3278	0
752	2023-07-24 20:51:13	30.59	0				752	2023-07-24 20:50:19	30.0704	0
753	2023-07-24 21:01:13	30.41	0				753	2023-07-24 21:00:19	29.8988	0
754	2023-07-24 21:11:13	30.16	0				754	2023-07-24 21:10:19	29.5985	0
755	2023-07-24 21:21:13	29.94	0				755	2023-07-24 21:20:19	29.4269	0
756	2023-07-24 21:31:13	29.77	0				756	2023-07-24 21:30:19	29.2124	0
757	2023-07-24 21:41:13	29.6	0				757	2023-07-24 21:40:19	29.0837	0
758	2023-07-24 21:51:13	29.51	0				758	2023-07-24 21:50:19	28.955	0
759	2023-07-24 22:01:13	29.34	0				759	2023-07-24 22:00:19	28.7834	0
760	2023-07-24 22:11:13	29.21	0				760	2023-07-24 22:10:19	28.6976	0
761	2023-07-24 22:21:13	29.17	0				761	2023-07-24 22:20:19	28.6118	0
762	2023-07-24 22:31:13	29	0				762	2023-07-24 22:30:19	28.4831	0
763	2023-07-24 22:41:13	28.87	0.46				763	2023-07-24 22:40:19	28.3544	0
764	2023-07-24 22:51:13	28.74	0				764	2023-07-24 22:50:19	28.2257	0
765	2023-07-24 23:01:13	28.57	0				765	2023-07-24 23:00:19	28.097	0
766	2023-07-24 23:11:13	28.44	0				766	2023-07-24 23:10:19	27.9254	0
767	2023-07-24 23:21:13	28.31	0				767	2023-07-24 23:20:19	27.8396	0
768	2023-07-24 23:31:13	28.18	0				768	2023-07-24 23:30:19	27.668	0
769	2023-07-24 23:41:13	28.1	0				769	2023-07-24 23:40:19	27.5822	0
770	2023-07-24 23:51:13	27.97	0				770	2023-07-24 23:50:19	27.4964	0
771	2023-07-25 00:01:13	27.88	0				771	2023-07-25 00:00:19	27.4106	0
772	2023-07-25 00:11:13	27.8	0				772	2023-07-25 00:10:19	27.2819	0
773	2023-07-25 00:21:13	27.63	0				773	2023-07-25 00:20:19	27.1532	0
774	2023-07-25 00:31:13	27.5	0				774	2023-07-25 00:30:19	27.0674	0
775	2023-07-25 00:41:13	27.32	0				775	2023-07-25 00:40:19	26.9387	0
776	2023-07-25 00:51:13	27.2	0				776	2023-07-25 00:50:19	26.8529	0
777	2023-07-25 01:01:13	27.11	0				777	2023-07-25 01:00:19	26.7242	0
778	2023-07-25 01:11:13	26.98	0				778	2023-07-25 01:10:19	26.6384	0
779	2023-07-25 01:21:13	26.81	0				779	2023-07-25 01:20:19	26.5526	0
780	2023-07-25 01:31:13	26.81	0				780	2023-07-25 01:30:19	26.4668	0
781	2023-07-25 01:41:13	26.68	0				781	2023-07-25 01:40:19	26.4239	0
782	2023-07-25 01:51:13	26.6	0				782	2023-07-25 01:50:19	26.381	0
783	2023-07-25 02:01:13	26.51	0				783	2023-07-25 02:00:19	26.3381	0
784	2023-07-25 02:11:13	26.51	0				784	2023-07-25 02:10:19	26.2523	0
785	2023-07-25 02:21:13	26.38	0.23				785	2023-07-25 02:20:19	26.2094	0
786	2023-07-25 02:31:13	26.34	0				786	2023-07-25 02:30:19	26.1236	0
787	2023-07-25 02:41:13	26.25	0				787	2023-07-25 02:40:19	26.0378	0
788	2023-07-25 02:51:13	26.25	0				788	2023-07-25 02:50:19	25.9949	0
789	2023-07-25 03:01:13	26.12	0				789	2023-07-25 03:00:19	25.952	0
790	2023-07-25 03:11:13	26.04	0				790	2023-07-25 03:10:19	25.9091	0
791	2023-07-25 03:21:13	25.99	0				791	2023-07-25 03:20:19	25.8233	0
792	2023-07-25 03:31:13	25.87	0				792	2023-07-25 03:30:19	25.7375	0
793	2023-07-25 03:41:13	25.87	0				793	2023-07-25 03:40:19	25.7375	0
794	2023-07-25 03:51:13	25.82	0				794	2023-07-25 03:50:19	25.6517	0
795	2023-07-25 04:01:13	25.78	0				795	2023-07-25 04:00:19	25.5659	0
796	2023-07-25 04:11:13	25.65	0				796	2023-07-25 04:10:19	25.523	0
797	2023-07-25 04:21:13	25.61	0				797	2023-07-25 04:20:19	25.4801	0
798	2023-07-25 04:31:13	25.61	0				798	2023-07-25 04:30:19	25.4801	0
799	2023-07-25 04:41:13	25.52	0				799	2023-07-25 04:40:19	25.3943	0
800	2023-07-25 04:51:13	25.48	0				800	2023-07-25 04:50:19	25.3085	0
801	2023-07-25 05:01:13	25.44	0				801	2023-07-25 05:00:19	25.2656	0
802	2023-07-25 05:11:13	25.39	0				802	2023-07-25 05:10:19	25.1798	0
803	2023-07-25 05:21:13	25.31	0				803	2023-07-25 05:20:19	25.1798	0
804	2023-07-25 05:31:13	25.22	0				804	2023-07-25 05:30:19	25.094	0
805	2023-07-25 05:41:13	25.14	0				805	2023-07-25 05:40:19	25.0511	0
806	2023-07-25 05:51:13	25.14	0				806	2023-07-25 05:50:19	25.0082	0
807	2023-07-25 06:01:13	25.09	0.46				807	2023-07-25 06:00:19	24.9653	0.39
808	2023-07-25 06:11:13	25.05	3.04				808	2023-07-25 06:10:19	24.9224	4.34
809	2023-07-25 06:21:13	24.97	13.16				809	2023-07-25 06:20:19	24.8795	21.02
810	2023-07-25 06:31:13	24.92	36.7				810	2023-07-25 06:30:19	24.7937	57.2
811	2023-07-25 06:41:13	24.92	71.64				811	2023-07-25 06:40:19	24.7937	115.28
812	2023-07-25 06:51:13	24.88	117.92				812	2023-07-25 06:50:19	24.7937	193.2
813	2023-07-25 07:01:13	24.88	165.04				813	2023-07-25 07:00:19	24.7508	271.12
814	2023-07-25 07:11:13	24.88	276.48				814	2023-07-25 07:10:19	24.7937	467.84
815	2023-07-25 07:21:13	24.97	441.76				815	2023-07-25 07:20:19	24.8366	664.96
816	2023-07-25 07:31:13	25.05	560				816	2023-07-25 07:30:19	24.9653	846.4
817	2023-07-25 07:41:13	25.22	688.96				817	2023-07-25 07:40:19	25.1369	1018.88
818	2023-07-25 07:51:13	25.44	829.44				818	2023-07-25 07:50:19	25.3085	1237.76
819	2023-07-25 08:01:13	25.74	942.08				819	2023-07-25 08:00:19	25.6088	1480.96
820	2023-07-25 08:11:13	25.87	1011.84				820	2023-07-25 08:10:19	25.8662	1675.52
821	2023-07-25 08:21:13	26.08	1078.72				821	2023-07-25 08:20:19	26.0378	1599.36
822	2023-07-25 08:31:13	26.42	1142.4				822	2023-07-25 08:30:19	26.3381	1614.08
823	2023-07-25 08:41:13	26.81	1210.88				823	2023-07-25 08:40:19	26.6813	1643.52
824	2023-07-25 08:51:13	27.28	1270.08				824	2023-07-25 08:50:19	27.1103	1639.04
825	2023-07-25 09:01:13	27.58	1337.6				825	2023-07-25 09:00:19	27.4535	1683.2
826	2023-07-25 09:11:13	28.05	1383.04				826	2023-07-25 09:10:19	27.8396	1692.8
827	2023-07-25 09:21:13	28.53	1429.12				827	2023-07-25 09:20:19	28.2686	1688.32
828	2023-07-25 09:31:13	29.04	1491.2				828	2023-07-25 09:30:19	28.7405	1691.52
829	2023-07-25 09:41:13	29.47	1541.76				829	2023-07-25 09:40:19	29.0837	1713.28
830	2023-07-25 09:51:13	29.81	1602.56				830	2023-07-25 09:50:19	29.5127	1689.6
831	2023-07-25 10:01:13	30.33	1658.24				831	2023-07-25 10:00:19	29.8988	1733.76
832	2023-07-25 10:11:13	30.76	1694.72				832	2023-07-25 10:10:19	30.3707	1738.88
833	2023-07-25 10:21:13	31.27	1720.96				833	2023-07-25 10:20:19	30.7568	1768.96
834	2023-07-25 10:31:13	31.49	1413.12				834	2023-07-25 10:30:19	31.1	1882.24
835	2023-07-25 10:41:13	31.01	1073.92				835	2023-07-25 10:40:19	29.5556	2506.88
836	2023-07-25 10:51:13	30.33	1111.36				836	2023-07-25 10:50:19	30.1562	2565.76
837	2023-07-25 11:01:13	30.2	1156.48				837	2023-07-25 11:00:19	29.9417	2746.88
838	2023-07-25 11:11:13	30.76	1232.32				838	2023-07-25 11:10:19	30.6281	2968.32
839	2023-07-25 11:21:13	31.01	1277.44				839	2023-07-25 11:20:19	30.7997	3015.68
840	2023-07-25 11:31:13	31.74	1134.08				840	2023-07-25 11:30:19	31.9151	1998.08
841	2023-07-25 11:41:13	31.44	438.4				841	2023-07-25 11:40:19	32.3441	1213.12
842	2023-07-25 11:51:13	31.53	679.04				842	2023-07-25 11:50:19	32.7731	2396.16
843	2023-07-25 12:01:13	32.6	828.48				843	2023-07-25 12:00:19	33.2021	1716.48
844	2023-07-25 12:11:13	33.2	1834.24				844	2023-07-25 12:10:19	33.5024	2364.8
845	2023-07-25 12:21:13	33.72	1784.96				845	2023-07-25 12:20:19	33.6311	2165.76
846	2023-07-25 12:31:13	34.27	1815.04				846	2023-07-25 12:30:19	33.9743	2314.24
847	2023-07-25 12:41:13	34.7	1799.04				847	2023-07-25 12:40:19	34.1459	2323.84
848	2023-07-25 12:51:13	35.13	1790.72				848	2023-07-25 12:50:19	34.4462	2364.8
849	2023-07-25 13:01:13	35.56	1781.12				849	2023-07-25 13:00:19	34.7036	2402.56
850	2023-07-25 13:11:13	35.9	1789.44				850	2023-07-25 13:10:19	34.961	2512
851	2023-07-25 13:21:13	36.25	1825.92				851	2023-07-25 13:20:19	35.2184	2643.2
852	2023-07-25 13:31:13	36.55	1829.12				852	2023-07-25 13:30:19	35.4329	2734.08
853	2023-07-25 13:41:13	36.93	1839.36				853	2023-07-25 13:40:19	35.6904	2860.8
854	2023-07-25 13:51:13	37.19	1783.04				854	2023-07-25 13:50:19	35.9478	2929.92
855	2023-07-25 14:01:13	37.32	1832.32				855	2023-07-25 14:00:19	36.1194	2720
856	2023-07-25 14:11:13	37.23	678.4				856	2023-07-25 14:10:19	36.0336	1256.64
857	2023-07-25 14:21:13	36.89	726.4				857	2023-07-25 14:20:19	35.862	1349.76
858	2023-07-25 14:31:13	36.89	1783.04				858	2023-07-25 14:30:19	35.7762	3306.24
859	2023-07-25 14:41:13	36.98	676.48				859	2023-07-25 14:40:19	35.862	1390.72
860	2023-07-25 14:51:13	36.93	1684.48				860	2023-07-25 14:50:19	35.9049	3370.24
861	2023-07-25 15:01:13	37.06	824.96				861	2023-07-25 15:00:19	36.0765	3248.64
862	2023-07-25 15:11:13	36.93	645.28				862	2023-07-25 15:10:19	35.862	1356.8
863	2023-07-25 15:21:13	36.63	691.52				863	2023-07-25 15:20:19	35.6046	1480.32
864	2023-07-25 15:31:13	36.33	1147.2				864	2023-07-25 15:30:19	35.2184	1653.12
865	2023-07-25 15:41:13	36.29	1292.48				865	2023-07-25 15:40:19	35.2613	3525.12
866	2023-07-25 15:51:13	36.38	1444.48				866	2023-07-25 15:50:19	35.5617	3955.2
867	2023-07-25 16:01:13	36.38	706.56				867	2023-07-25 16:00:19	35.6475	2664.96
868	2023-07-25 16:11:13	36.29	1304.64				868	2023-07-25 16:10:19	35.6904	4002.56
869	2023-07-25 16:21:13	36.29	1241.92				869	2023-07-25 16:20:19	35.862	4151.04
870	2023-07-25 16:31:13	36.29	1162.88				870	2023-07-25 16:30:19	36.0765	4325.12
871	2023-07-25 16:41:13	36.25	537.92				871	2023-07-25 16:40:19	35.9478	1374.08
872	2023-07-25 16:51:13	36.08	1044.8				872	2023-07-25 16:50:19	36.0765	4327.68
873	2023-07-25 17:01:13	36.03	963.2				873	2023-07-25 17:00:19	36.0765	4413.44
874	2023-07-25 17:11:13	35.95	897.6				874	2023-07-25 17:10:19	36.0765	4355.84
875	2023-07-25 17:21:13	35.82	833.28				875	2023-07-25 17:20:19	36.0765	4084.48
876	2023-07-25 17:31:13	35.69	783.68				876	2023-07-25 17:30:19	35.9049	3270.4
877	2023-07-25 17:41:13	35.6	732.48				877	2023-07-25 17:40:19	35.8191	2927.36
878	2023-07-25 17:51:13	35.48	649.44				878	2023-07-25 17:50:19	35.6475	2593.92
879	2023-07-25 18:01:13	35.3	618.08				879	2023-07-25 18:00:19	35.4758	2115.2
880	2023-07-25 18:11:13	35.09	534.08				880	2023-07-25 18:10:19	35.2613	1777.92
881	2023-07-25 18:21:13	34.92	454.88				881	2023-07-25 18:20:19	35.0039	1366.4
882	2023-07-25 18:31:13	34.62	386.88				882	2023-07-25 18:30:19	34.6607	1162.56
883	2023-07-25 18:41:13	34.27	367.84				883	2023-07-25 18:40:19	34.3175	882.88
884	2023-07-25 18:51:13	33.97	329.12				884	2023-07-25 18:50:19	33.9743	876.48
885	2023-07-25 19:01:13	33.67	288.64				885	2023-07-25 19:00:19	33.6311	745.92
886	2023-07-25 19:11:13	33.46	238.72				886	2023-07-25 19:10:19	33.2879	592.32
887	2023-07-25 19:21:13	33.16	188.72				887	2023-07-25 19:20:19	32.9447	473.44
888	2023-07-25 19:31:13	32.86	144.32				888	2023-07-25 19:30:19	32.6444	357.28
889	2023-07-25 19:41:13	32.52	93.32				889	2023-07-25 19:40:19	32.3012	233.12
890	2023-07-25 19:51:13	32.22	52.76				890	2023-07-25 19:50:19	31.9151	130.4
891	2023-07-25 20:01:13	31.87	24.91				891	2023-07-25 20:00:19	31.6148	59.96
892	2023-07-25 20:11:13	31.53	7.97				892	2023-07-25 20:10:19	31.1858	20.62
893	2023-07-25 20:21:13	31.19	1.4				893	2023-07-25 20:20:19	30.8426	4.14
894	2023-07-25 20:31:13	30.8	0				894	2023-07-25 20:30:19	30.5423	0
895	2023-07-25 20:41:13	30.54	0				895	2023-07-25 20:40:19	30.1991	0
896	2023-07-25 20:51:13	30.2	0				896	2023-07-25 20:50:19	29.813	0
897	2023-07-25 21:01:13	29.9	0				897	2023-07-25 21:00:19	29.5556	0
898	2023-07-25 21:11:13	29.6	0				898	2023-07-25 21:10:19	29.2124	0
899	2023-07-25 21:21:13	29.34	0				899	2023-07-25 21:20:19	28.955	0
900	2023-07-25 21:31:13	29.04	0				900	2023-07-25 21:30:19	28.6976	0
901	2023-07-25 21:41:13	28.78	0				901	2023-07-25 21:40:19	28.4831	0
902	2023-07-25 21:51:13	28.53	0				902	2023-07-25 21:50:19	28.2257	0
903	2023-07-25 22:01:13	28.4	0				903	2023-07-25 22:00:19	27.9683	0
904	2023-07-25 22:11:13	28.18	0				904	2023-07-25 22:10:19	27.7538	0
905	2023-07-25 22:21:13	28.1	0				905	2023-07-25 22:20:19	27.5393	0
906	2023-07-25 22:31:13	27.93	0				906	2023-07-25 22:30:19	27.3677	0
907	2023-07-25 22:41:13	27.75	0				907	2023-07-25 22:40:19	27.1961	0
908	2023-07-25 22:51:13	27.63	0				908	2023-07-25 22:50:19	27.0245	0
909	2023-07-25 23:01:13	27.5	0				909	2023-07-25 23:00:19	26.8958	0
910	2023-07-25 23:11:13	27.37	0				910	2023-07-25 23:10:19	26.7671	0
911	2023-07-25 23:21:13	27.24	0				911	2023-07-25 23:20:19	26.5955	0
912	2023-07-25 23:31:13	27.11	0.7				912	2023-07-25 23:30:19	26.4668	0
913	2023-07-25 23:41:13	26.98	0				913	2023-07-25 23:40:19	26.381	1.58
914	2023-07-25 23:51:13	26.94	0				914	2023-07-25 23:50:19	26.2523	0
915	2023-07-26 00:01:13	26.77	0				915	2023-07-26 00:00:19	26.1665	0
916	2023-07-26 00:11:13	26.72	0				916	2023-07-26 00:10:19	26.0807	0
917	2023-07-26 00:21:13	26.6	0				917	2023-07-26 00:20:19	26.0378	0
918	2023-07-26 00:31:13	26.51	0				918	2023-07-26 00:30:19	25.952	0
919	2023-07-26 00:41:13	26.47	0				919	2023-07-26 00:40:19	25.8662	0
920	2023-07-26 00:51:13	26.38	0				920	2023-07-26 00:50:19	25.7804	0
921	2023-07-26 01:01:13	26.3	0				921	2023-07-26 01:00:19	25.6946	0
922	2023-07-26 01:11:13	26.17	0				922	2023-07-26 01:10:19	25.6088	0
923	2023-07-26 01:21:13	26.12	0				923	2023-07-26 01:20:19	25.5659	0
924	2023-07-26 01:31:13	26.08	0				924	2023-07-26 01:30:19	25.4801	0
925	2023-07-26 01:41:13	25.95	0				925	2023-07-26 01:40:19	25.4372	0
926	2023-07-26 01:51:13	25.87	0				926	2023-07-26 01:50:19	25.3514	0
927	2023-07-26 02:01:13	25.82	0				927	2023-07-26 02:00:19	25.3085	0
928	2023-07-26 02:11:13	25.74	0				928	2023-07-26 02:10:19	25.2227	0
929	2023-07-26 02:21:13	25.65	0				929	2023-07-26 02:20:19	25.1798	0
930	2023-07-26 02:31:13	25.57	0				930	2023-07-26 02:30:19	25.094	0
931	2023-07-26 02:41:13	25.52	0.23				931	2023-07-26 02:40:19	25.0082	0
932	2023-07-26 02:51:13	25.48	0				932	2023-07-26 02:50:19	25.0082	0
933	2023-07-26 03:01:13	25.44	0				933	2023-07-26 03:00:19	24.9224	0
934	2023-07-26 03:11:13	25.39	0				934	2023-07-26 03:10:19	24.8795	0
935	2023-07-26 03:21:13	25.31	0				935	2023-07-26 03:20:19	24.8366	0
936	2023-07-26 03:31:13	25.27	0				936	2023-07-26 03:30:19	24.7937	0
937	2023-07-26 03:41:13	25.22	0				937	2023-07-26 03:40:19	24.7937	0
938	2023-07-26 03:51:13	25.18	0				938	2023-07-26 03:50:19	24.7079	0
939	2023-07-26 04:01:13	25.14	0				939	2023-07-26 04:00:19	24.665	0
940	2023-07-26 04:11:13	25.09	0				940	2023-07-26 04:10:19	24.665	0
941	2023-07-26 04:21:13	25.05	0				941	2023-07-26 04:20:19	24.6221	0
942	2023-07-26 04:31:13	25.01	0				942	2023-07-26 04:30:19	24.5792	0
943	2023-07-26 04:41:13	24.97	0				943	2023-07-26 04:40:19	24.5792	0
944	2023-07-26 04:51:13	24.88	0				944	2023-07-26 04:50:19	24.5362	0
945	2023-07-26 05:01:13	24.92	0				945	2023-07-26 05:00:19	24.4933	0
946	2023-07-26 05:11:13	24.88	0				946	2023-07-26 05:10:19	24.4933	0
947	2023-07-26 05:21:13	24.88	0				947	2023-07-26 05:20:19	24.4933	0
948	2023-07-26 05:31:13	24.84	0				948	2023-07-26 05:30:19	24.4075	0
949	2023-07-26 05:41:13	24.79	0				949	2023-07-26 05:40:19	24.4075	0
950	2023-07-26 05:51:13	24.75	0				950	2023-07-26 05:50:19	24.4075	0
951	2023-07-26 06:01:13	24.75	0				951	2023-07-26 06:00:19	24.4075	0.39
952	2023-07-26 06:11:13	24.75	2.81				952	2023-07-26 06:10:19	24.3646	3.35
953	2023-07-26 06:21:13	24.71	11.98				953	2023-07-26 06:20:19	24.3217	17.83
954	2023-07-26 06:31:13	24.66	33.41				954	2023-07-26 06:30:19	24.3217	50.34
955	2023-07-26 06:41:13	24.71	67.88				955	2023-07-26 06:40:19	24.3646	100.96
956	2023-07-26 06:51:13	24.66	112.2				956	2023-07-26 06:50:19	24.3217	167.76
957	2023-07-26 07:01:13	24.71	160.28				957	2023-07-26 07:00:19	24.3217	239.28
958	2023-07-26 07:11:13	24.71	239.6				958	2023-07-26 07:10:19	24.4075	371.36
959	2023-07-26 07:21:13	24.79	378.4				959	2023-07-26 07:20:19	24.4504	552
960	2023-07-26 07:31:13	24.88	496.64				960	2023-07-26 07:30:19	24.5792	694.4
961	2023-07-26 07:41:13	25.05	634.56				961	2023-07-26 07:40:19	24.7508	843.2
962	2023-07-26 07:51:13	25.18	807.04				962	2023-07-26 07:50:19	24.9653	1013.12
963	2023-07-26 08:01:13	25.48	947.2				963	2023-07-26 08:00:19	25.2656	1150.08
964	2023-07-26 08:11:13	25.69	1016.64				964	2023-07-26 08:10:19	25.4801	1310.72
965	2023-07-26 08:21:13	25.99	1096.32				965	2023-07-26 08:20:19	25.7375	1287.36
966	2023-07-26 08:31:13	26.25	1175.36				966	2023-07-26 08:30:19	25.952	1333.76
967	2023-07-26 08:41:13	26.6	1240.96				967	2023-07-26 08:40:19	26.2952	1367.68
968	2023-07-26 08:51:13	27.02	1312				968	2023-07-26 08:50:19	26.6813	1397.76
969	2023-07-26 09:01:13	27.45	1390.08				969	2023-07-26 09:00:19	27.1103	1430.4
970	2023-07-26 09:11:13	27.88	1450.88				970	2023-07-26 09:10:19	27.4964	1459.84
971	2023-07-26 09:21:13	28.31	1512.96				971	2023-07-26 09:20:19	27.9254	1467.52
972	2023-07-26 09:31:13	28.78	1601.92				972	2023-07-26 09:30:19	28.3544	1504
973	2023-07-26 09:41:13	29.26	1672.96				973	2023-07-26 09:40:19	28.7834	1520
974	2023-07-26 09:51:13	29.73	1739.52				974	2023-07-26 09:50:19	29.2982	1537.28
975	2023-07-26 10:01:13	30.2	1820.16				975	2023-07-26 10:00:19	29.7272	1565.44
976	2023-07-26 10:11:13	30.59	1070.08				976	2023-07-26 10:10:19	30.242	1534.72
977	2023-07-26 10:21:13	31.06	1992.32				977	2023-07-26 10:20:19	30.7139	1747.84
978	2023-07-26 10:31:13	31.57	2085.76				978	2023-07-26 10:30:19	31.2716	1854.08
979	2023-07-26 10:41:13	31.01	1400.96				979	2023-07-26 10:40:19	31.6148	3417.6
980	2023-07-26 10:51:13	31.23	1491.84				980	2023-07-26 10:50:19	31.1429	3265.28
981	2023-07-26 11:01:13	32.69	1505.92				981	2023-07-26 11:00:19	30.9284	3527.68
							982	2023-07-26 11:10:19	31.2716	3467.52

## Sheet: Tox 2 mortality
Time (hrs)	Population	When dead	Tank	Concentration	SL (mm)	Weight (g)			Date	Time (hrs)	Tank	Concentration	#fish
07-22-23 1400	C02	Test	2	0			Scale and calipers not available		07-22-23 1100	0	1	60	5
07-22-23 1400	C02	Test	17	0			Scale and calipers not available		07-22-23 1100	0	2	0	5
07-22-23 2200	C02	Test	8	45	32.71	0.559			07-22-23 1100	0	3	60	5
07-22-23 2200	C02	Test	21	0	32.28	0.391			07-22-23 1100	0	4	30	5
07-22-23 2200	C02	Test	21	0	34.15	0.517			07-22-23 1100	0	5	75	5
07-23-23 0900	C02	Test	2	0	26.26	0.368			07-22-23 1100	0	6	45	5
07-23-23 1400	C02	Test	1	60	34.17	0.729			07-22-23 1100	0	7	30	5
07-23-23 1400	C02	Test	12	90	32.1	0.61			07-22-23 1100	0	8	45	5
07-23-23 1400	C02	Test	11	75	38.64	1.127			07-22-23 1100	0	9	30	5
07-23-23 1400	C02	Test	5	75	27.88	0.301			07-22-23 1100	0	10	90	5
07-23-23 2200	C02	Test	2	0	24.48	0.296			07-22-23 1100	0	11	75	5
07-23-23 2200	C02	Test	2	0	32.89	0.76			07-22-23 1100	0	12	90	5
07-23-23 2200	C02	Test	10	90	37.39	1.082			07-22-23 1100	0	13	15	5
07-23-23 2200	C02	Test	12	90	30.42	0.592			07-22-23 1100	0	14	15	5
07-24-23 1000	C02	Test	12	90	23.42	0.209			07-22-23 1100	0	15	60	6	Started at 6 fish
07-24-23 1400	C02	Test	5	75	25.44	0.306			07-22-23 1100	0	16	45	5
07-24-23 1400	C02	Test	10	90	31.32	0.43			07-22-23 1100	0	17	0	5
07-24-23 1400	C02	Test	20	90	28.2	0.415			07-22-23 1100	0	18	75	4	Started at 4 fish
07-24-23 1400	C02	Test	15	60	30.48	0.416			07-22-23 1100	0	19	15	5
07-24-23 2200	C02	Test	20	90	39.97	1.014			07-22-23 1100	0	20	90	5
07-24-23 2200	C02	Test	20	90	29.91	0.468			07-22-23 1100	0	21	0	5
07-24-23 2200	C02	Test	10	90	32.45	0.667			07-22-23 1400	3	1	60	5
07-24-23 2200	C02	Test	11	75	26.6	0.334			07-22-23 1400	3	2	0	4
07-25-23 0600	C02	Test	17	0	32.5	0.676			07-22-23 1400	3	3	60	5
07-25-23 0600	C02	Test	21	0	33.5	0.787			07-22-23 1400	3	4	30	5
07-25-23 1000	C02	Test	17	0	23.98	0.242			07-22-23 1400	3	5	75	5
07-25-23 1000	C02	Test	17	0	32.98	0.786			07-22-23 1400	3	6	45	5
07-25-23 1000	C02	Test	8	45	18.33	0.111			07-22-23 1400	3	7	30	5
07-25-23 1500	C02	Test	12	90	26.1	0.331			07-22-23 1400	3	8	45	5
07-25-23 2200	C02	Test	11	75	41.17	1.071			07-22-23 1400	3	9	30	5
07-25-23 2200	C02	Test	10	90	30.21	0.44			07-22-23 1400	3	10	90	5
07-25-23 2200	C02	Test	5	75	42.58	1.228			07-22-23 1400	3	11	75	5
07-25-23 2200	C02	Test	18	75	24.6	0.181			07-22-23 1400	3	12	90	5
07-26-23 0600	C02	Test	11	75	23.88	0.292			07-22-23 1400	3	13	15	5
07-26-23 0600	C02	Test	18	75	39.9	1.48			07-22-23 1400	3	14	15	5
07-26-23 0600	C02	Test	20	90	32	0.632			07-22-23 1400	3	15	60	6
07-26-23 1000	C02	Test	18	75	26.18	0.314			07-22-23 1400	3	16	45	5
			8	45			Can't find this fish		07-22-23 1400	3	17	0	4
07-26-23 1100	C02	End	1	60	30.9	0.453			07-22-23 1400	3	18	75	4
07-26-23 1100	C02	End	1	60	43.14	1.493			07-22-23 1400	3	19	15	5
07-26-23 1100	C02	End	1	60	25.62	0.298			07-22-23 1400	3	20	90	5
07-26-23 1100	C02	End	1	60	25.29	0.261			07-22-23 1400	3	21	0	5
07-26-23 1100	C02	End	2	0	37.24	0.974			07-22-23 2200	11	1	60	5
07-26-23 1100	C02	End	3	60	29.54	0.438			07-22-23 2200	11	2	0	4
07-26-23 1100	C02	End	3	60	31.29	0.575			07-22-23 2200	11	3	60	5
07-26-23 1100	C02	End	3	60	30.36	0.559			07-22-23 2200	11	4	30	5
07-26-23 1100	C02	End	3	60	29.48	0.475			07-22-23 2200	11	5	75	5
07-26-23 1100	C02	End	3	60	29.21	0.451			07-22-23 2200	11	6	45	5
07-26-23 1100	C02	End	4	30	34.22	0.658			07-22-23 2200	11	7	30	5
07-26-23 1100	C02	End	4	30	39.31	1.076			07-22-23 2200	11	8	45	4
07-26-23 1100	C02	End	4	30	24.56	0.218			07-22-23 2200	11	9	30	5
07-26-23 1100	C02	End	4	30	25.56	0.298			07-22-23 2200	11	10	90	5
07-26-23 1100	C02	End	4	30	27.98	0.393			07-22-23 2200	11	11	75	5
07-26-23 1100	C02	End	5	75	32.39	0.615			07-22-23 2200	11	12	90	5
07-26-23 1100	C02	End	5	75	28.82	0.377			07-22-23 2200	11	13	15	5
07-26-23 1100	C02	End	6	45	27.83	0.354			07-22-23 2200	11	14	15	5
07-26-23 1100	C02	End	6	45	32.43	0.74			07-22-23 2200	11	15	60	6
07-26-23 1100	C02	End	6	45	25.81	0.275			07-22-23 2200	11	16	45	5
07-26-23 1100	C02	End	6	45	30.3	0.593			07-22-23 2200	11	17	0	4
07-26-23 1100	C02	End	6	45	34.04	0.664			07-22-23 2200	11	18	75	4
07-26-23 1100	C02	End	7	30	28.2	0.428			07-22-23 2200	11	19	15	5
07-26-23 1100	C02	End	7	30	25.86	0.274			07-22-23 2200	11	20	90	5
07-26-23 1100	C02	End	7	30	29.19	0.478			07-22-23 2200	11	21	0	3
07-26-23 1100	C02	End	7	30	27.96	0.288			07-23-23 0600	19	1	60	5
07-26-23 1100	C02	End	7	30	27.61	0.324			07-23-23 0600	19	2	0	3
07-26-23 1100	C02	End	8	45	22.28	0.203			07-23-23 0600	19	3	60	5
07-26-23 1100	C02	End	8	45	25	0.229			07-23-23 0600	19	4	30	5
07-26-23 1100	C02	End	9	30	27.88	0.357			07-23-23 0600	19	5	75	5
07-26-23 1100	C02	End	9	30	25.54	0.22			07-23-23 0600	19	6	45	5
07-26-23 1100	C02	End	9	30	29.93	0.548			07-23-23 0600	19	7	30	5
07-26-23 1100	C02	End	9	30	25.22	0.303			07-23-23 0600	19	8	45	4
07-26-23 1100	C02	End	9	30	24.89	0.247			07-23-23 0600	19	9	30	5
07-26-23 1100	C02	End	10	90	28.92	0.384			07-23-23 0600	19	10	90	5
07-26-23 1100	C02	End	11	75	26.55	0.37			07-23-23 0600	19	11	75	5
07-26-23 1100	C02	End	12	90	25.29	0.257			07-23-23 0600	19	12	90	5
07-26-23 1100	C02	End	13	15	42.73	1.383			07-23-23 0600	19	13	15	5
07-26-23 1100	C02	End	13	15	32.57	0.631			07-23-23 0600	19	14	15	5
07-26-23 1100	C02	End	13	15	28.96	0.475			07-23-23 0600	19	15	60	6
07-26-23 1100	C02	End	13	15	28.58	0.391			07-23-23 0600	19	16	45	5
07-26-23 1100	C02	End	13	15	30.32	0.469			07-23-23 0600	19	17	0	4
07-26-23 1100	C02	End	14	15	43.34	1.596			07-23-23 0600	19	18	75	4
07-26-23 1100	C02	End	14	15	28.45	0.44			07-23-23 0600	19	19	15	5
07-26-23 1100	C02	End	14	15	28.46	0.483			07-23-23 0600	19	20	90	5
07-26-23 1100	C02	End	14	15	30.97	0.62			07-23-23 0600	19	21	0	3
07-26-23 1100	C02	End	14	15	28.65	0.445			07-23-23 1400	27	1	60	4
07-26-23 1100	C02	End	15	60	33.74	0.676			07-23-23 1400	27	2	0	3
07-26-23 1100	C02	End	15	60	30.45	0.551			07-23-23 1400	27	3	60	5
07-26-23 1100	C02	End	15	60	34.16	0.464			07-23-23 1400	27	4	30	5
07-26-23 1100	C02	End	15	60	29.1	0.48			07-23-23 1400	27	5	75	4
07-26-23 1100	C02	End	15	60	26.71	0.374			07-23-23 1400	27	6	45	5
07-26-23 1100	C02	End	16	45	24.48	0.297			07-23-23 1400	27	7	30	5
07-26-23 1100	C02	End	16	45	26.27	0.361			07-23-23 1400	27	8	45	4
07-26-23 1100	C02	End	16	45	27.31	0.354			07-23-23 1400	27	9	30	5
07-26-23 1100	C02	End	16	45	35.13	0.871			07-23-23 1400	27	10	90	5
07-26-23 1100	C02	End	16	45	35.03	0.789			07-23-23 1400	27	11	75	4
07-26-23 1100	C02	End	17	0	35.56	0.904			07-23-23 1400	27	12	90	4
07-26-23 1100	C02	End	18	75	34.84	0.796			07-23-23 1400	27	13	15	5
07-26-23 1100	C02	End	19	15	31.29	0.401			07-23-23 1400	27	14	15	5
07-26-23 1100	C02	End	19	15	36.2	0.816			07-23-23 1400	27	15	60	6
07-26-23 1100	C02	End	19	15	38.43	1.028			07-23-23 1400	27	16	45	5
07-26-23 1100	C02	End	19	15	30.42	0.466			07-23-23 1400	27	17	0	4
07-26-23 1100	C02	End	19	15	41.43	1.276			07-23-23 1400	27	18	75	4
07-26-23 1100	C02	End	20	90	27.57	0.344			07-23-23 1400	27	19	15	5
07-26-23 1100	C02	End	21	0	28.48	0.415			07-23-23 1400	27	20	90	5
07-26-23 1100	C02	End	21	0	36.89	0.885			07-23-23 1400	27	21	0	3
									07-23-23 2200	35	1	60	4
									07-23-23 2200	35	2	0	1
									07-23-23 2200	35	3	60	5
									07-23-23 2200	35	4	30	5
									07-23-23 2200	35	5	75	4
									07-23-23 2200	35	6	45	5
									07-23-23 2200	35	7	30	5
									07-23-23 2200	35	8	45	4
									07-23-23 2200	35	9	30	5
									07-23-23 2200	35	10	90	4
									07-23-23 2200	35	11	75	4
									07-23-23 2200	35	12	90	3
									07-23-23 2200	35	13	15	5
									07-23-23 2200	35	14	15	5
									07-23-23 2200	35	15	60	6
									07-23-23 2200	35	16	45	5
									07-23-23 2200	35	17	0	4
									07-23-23 2200	35	18	75	4
									07-23-23 2200	35	19	15	5
									07-23-23 2200	35	20	90	5
									07-23-23 2200	35	21	0	3
									07-24-23 0600	43	1	60	4
									07-24-23 0600	43	2	0	1
									07-24-23 0600	43	3	60	5
									07-24-23 0600	43	4	30	5
									07-24-23 0600	43	5	75	4
									07-24-23 0600	43	6	45	5
									07-24-23 0600	43	7	30	5
									07-24-23 0600	43	8	45	4
									07-24-23 0600	43	9	30	5
									07-24-23 0600	43	10	90	4
									07-24-23 0600	43	11	75	4
									07-24-23 0600	43	12	90	3
									07-24-23 0600	43	13	15	5
									07-24-23 0600	43	14	15	5
									07-24-23 0600	43	15	60	6
									07-24-23 0600	43	16	45	5
									07-24-23 0600	43	17	0	4
									07-24-23 0600	43	18	75	4
									07-24-23 0600	43	19	15	5
									07-24-23 0600	43	20	90	5
									07-24-23 0600	43	21	0	3
									07-24-23 1400	51	1	60	4
									07-24-23 1400	51	2	0	1
									07-24-23 1400	51	3	60	5
									07-24-23 1400	51	4	30	5
									07-24-23 1400	51	5	75	3
									07-24-23 1400	51	6	45	5
									07-24-23 1400	51	7	30	5
									07-24-23 1400	51	8	45	4
									07-24-23 1400	51	9	30	5
									07-24-23 1400	51	10	90	3
									07-24-23 1400	51	11	75	4
									07-24-23 1400	51	12	90	2
									07-24-23 1400	51	13	15	5
									07-24-23 1400	51	14	15	5
									07-24-23 1400	51	15	60	5
									07-24-23 1400	51	16	45	5
									07-24-23 1400	51	17	0	4
									07-24-23 1400	51	18	75	4
									07-24-23 1400	51	19	15	5
									07-24-23 1400	51	20	90	4
									07-24-23 1400	51	21	0	3
									07-24-23 2200	59	1	60	4
									07-24-23 2200	59	2	0	1
									07-24-23 2200	59	3	60	5
									07-24-23 2200	59	4	30	5
									07-24-23 2200	59	5	75	3
									07-24-23 2200	59	6	45	5
									07-24-23 2200	59	7	30	5
									07-24-23 2200	59	8	45	4
									07-24-23 2200	59	9	30	5
									07-24-23 2200	59	10	90	2
									07-24-23 2200	59	11	75	3
									07-24-23 2200	59	12	90	2
									07-24-23 2200	59	13	15	5
									07-24-23 2200	59	14	15	5
									07-24-23 2200	59	15	60	5
									07-24-23 2200	59	16	45	5
									07-24-23 2200	59	17	0	4
									07-24-23 2200	59	18	75	4
									07-24-23 2200	59	19	15	5
									07-24-23 2200	59	20	90	2
									07-24-23 2200	59	21	0	3
									07-25-23 0600	67	1	60	4
									07-25-23 0600	67	2	0	1
									07-25-23 0600	67	3	60	5
									07-25-23 0600	67	4	30	5
									07-25-23 0600	67	5	75	3
									07-25-23 0600	67	6	45	5
									07-25-23 0600	67	7	30	5
									07-25-23 0600	67	8	45	4
									07-25-23 0600	67	9	30	5
									07-25-23 0600	67	10	90	2
									07-25-23 0600	67	11	75	3
									07-25-23 0600	67	12	90	2
									07-25-23 0600	67	13	15	5
									07-25-23 0600	67	14	15	5
									07-25-23 0600	67	15	60	5
									07-25-23 0600	67	16	45	5
									07-25-23 0600	67	17	0	3
									07-25-23 0600	67	18	75	4
									07-25-23 0600	67	19	15	5
									07-25-23 0600	67	20	90	2
									07-25-23 0600	67	21	0	2
									07-25-23 1000	75	1	60	4
									07-25-23 1000	75	2	0	1
									07-25-23 1000	75	3	60	5
									07-25-23 1000	75	4	30	5
									07-25-23 1000	75	5	75	3
									07-25-23 1000	75	6	45	5
									07-25-23 1000	75	7	30	5
									07-25-23 1000	75	8	45	3
									07-25-23 1000	75	9	30	5
									07-25-23 1000	75	10	90	2
									07-25-23 1000	75	11	75	3
									07-25-23 1000	75	12	90	2
									07-25-23 1000	75	13	15	5
									07-25-23 1000	75	14	15	5
									07-25-23 1000	75	15	60	5
									07-25-23 1000	75	16	45	5
									07-25-23 1000	75	17	0	1
									07-25-23 1000	75	18	75	4
									07-25-23 1000	75	19	15	5
									07-25-23 1000	75	20	90	2
									07-25-23 1000	75	21	0	2
									07-25-23 1500	80	1	60	4
									07-25-23 1500	80	2	0	1
									07-25-23 1500	80	3	60	5
									07-25-23 1500	80	4	30	5
									07-25-23 1500	80	5	75	3
									07-25-23 1500	80	6	45	5
									07-25-23 1500	80	7	30	5
									07-25-23 1500	80	8	45	3
									07-25-23 1500	80	9	30	5
									07-25-23 1500	80	10	90	2
									07-25-23 1500	80	11	75	3
									07-25-23 1500	80	12	90	1
									07-25-23 1500	80	13	15	5
									07-25-23 1500	80	14	15	5
									07-25-23 1500	80	15	60	5
									07-25-23 1500	80	16	45	5
									07-25-23 1500	80	17	0	1
									07-25-23 1500	80	18	75	4
									07-25-23 1500	80	19	15	5
									07-25-23 1500	80	20	90	2
									07-25-23 1500	80	21	0	2
									07-25-23 2200	87	1	60	4
									07-25-23 2200	87	2	0	1
									07-25-23 2200	87	3	60	5
									07-25-23 2200	87	4	30	5
									07-25-23 2200	87	5	75	2
									07-25-23 2200	87	6	45	5
									07-25-23 2200	87	7	30	5
									07-25-23 2200	87	8	45	3
									07-25-23 2200	87	9	30	5
									07-25-23 2200	87	10	90	1
									07-25-23 2200	87	11	75	2
									07-25-23 2200	87	12	90	1
									07-25-23 2200	87	13	15	5
									07-25-23 2200	87	14	15	5
									07-25-23 2200	87	15	60	5
									07-25-23 2200	87	16	45	5
									07-25-23 2200	87	17	0	1
									07-25-23 2200	87	18	75	3
									07-25-23 2200	87	19	15	5
									07-25-23 2200	87	20	90	2
									07-25-23 2200	87	21	0	2
									07-26-23 0600	95	1	60	4
									07-26-23 0600	95	2	0	1
									07-26-23 0600	95	3	60	5
									07-26-23 0600	95	4	30	5
									07-26-23 0600	95	5	75	2
									07-26-23 0600	95	6	45	5
									07-26-23 0600	95	7	30	5
									07-26-23 0600	95	8	45	3
									07-26-23 0600	95	9	30	5
									07-26-23 0600	95	10	90	1
									07-26-23 0600	95	11	75	1
									07-26-23 0600	95	12	90	1
									07-26-23 0600	95	13	15	5
									07-26-23 0600	95	14	15	5
									07-26-23 0600	95	15	60	5
									07-26-23 0600	95	16	45	5
									07-26-23 0600	95	17	0	1
									07-26-23 0600	95	18	75	2
									07-26-23 0600	95	19	15	5
									07-26-23 0600	95	20	90	1
									07-26-23 0600	95	21	0	2
									07-26-23 1000	99	1	60	4
									07-26-23 1000	99	2	0	1
									07-26-23 1000	99	3	60	5
									07-26-23 1000	99	4	30	5
									07-26-23 1000	99	5	75	2
									07-26-23 1000	99	6	45	5
									07-26-23 1000	99	7	30	5
									07-26-23 1000	99	8	45	3
									07-26-23 1000	99	9	30	5
									07-26-23 1000	99	10	90	1
									07-26-23 1000	99	11	75	1
									07-26-23 1000	99	12	90	1
									07-26-23 1000	99	13	15	5
									07-26-23 1000	99	14	15	5
									07-26-23 1000	99	15	60	5
									07-26-23 1000	99	16	45	5
									07-26-23 1000	99	17	0	1
									07-26-23 1000	99	18	75	1
									07-26-23 1000	99	19	15	5
									07-26-23 1000	99	20	90	1
									07-26-23 1000	99	21	0	2

## Sheet: BOD
Population	Test day	Sample	Bottle #	Concentration	startDO (%)	startDO (mg/l)	endDO (%)	endDO (mg/l)	ChangeDO (%)	ChangeDO (mg/l)
Mandeville	1	1 - Start	3	15	98.8	6.96	58.7	4.22	-40.1	-2.74
Mandeville	1	1 - Start	4	0	104.5	7.42	93.4	6.75	-11.1	-0.67
Mandeville	1	1 - Start	5	0	106.9	7.57	84.5	6.09	-22.4	-1.48
Mandeville	1	1 - Start	6	45	69.6	4.86	19.2	1.37	-50.4	-3.49
Mandeville	1	1 - Start	8	75	33.7	2.36	8	0.57	-25.7	-1.79
Mandeville	1	1 - Start	9	15	92.9	6.52	53.8	3.87	-39.1	-2.65
Mandeville	1	1 - Start	11	15	98.1	6.88	54.2	3.9	-43.9	-2.98
Mandeville	1	1 - Start	12	0	104.3	7.4	89.2	6.49	-15.1	-0.91
Mandeville	1	1 - Start	14	75	31.3	2.19	8.6	0.59	-22.7	-1.6
Mandeville	1	1 - Start	15	45	69.2	4.96	15.5	1.1	-53.7	-3.86
Mandeville	1	1 - Start	18	45	66.8	4.74	15.2	1.09	-51.6	-3.65
Mandeville	1	1 - Start	20	75	28.4	1.99	14	1	-14.4	-0.99
Mandeville	2	1 - Start	3	15	72.9	5.2	15.9	1.12	-57	-4.08
Mandeville	2	1 - Start	4	0	95.6	6.89	84	5.98	-11.6	-0.91
Mandeville	2	1 - Start	5	0	98.7	7.13	94.8	6.79	-3.9	-0.34
Mandeville	2	1 - Start	6	45	66.3	4.83	34.3	2.43	-32	-2.4
Mandeville	2	1 - Start	8	75	39.2	2.86	12	0.85	-27.2	-2.01
Mandeville	2	1 - Start	9	15	67.7	4.91	21.5	1.53	-46.2	-3.38
Mandeville	2	1 - Start	11	15	75.9	5.5	47.9	3.42	-28	-2.08
Mandeville	2	1 - Start	12	0	91.4	6.6	81.8	5.87	-9.6	-0.73
Mandeville	2	1 - Start	14	75	30.4	2.17	13.9	0.96	-16.5	-1.21
Mandeville	2	1 - Start	15	45	52.9	3.84	66.1	4.64	13.2	0.8
Mandeville	2	1 - Start	18	45	46.7	3.41	8.7	0.62	-38	-2.79
Mandeville	2	1 - Start	20	75	16.8	1.23	17.3	1.22	0.5	-0.01
Mandeville	3	1 - Start	3	15	75	5.36	45.4	3.42	-29.6	-1.94
Mandeville	3	1 - Start	4	0	66.9	4.9	71.8	5.44	4.9	0.54
Mandeville	3	1 - Start	5	0	66.8	4.9	62.4	4.67	-4.4	-0.23
Mandeville	3	1 - Start	6	45	69.9	5.11	19.4	1.46	-50.5	-3.65
Mandeville	3	1 - Start	8	75	43.8	3.19	9	0.68	-34.8	-2.51
Mandeville	3	1 - Start	9	15	68.2	4.93	16.5	1.25	-51.7	-3.68
Mandeville	3	1 - Start	11	15	78.4	5.68	31	2.34	-47.4	-3.34
Mandeville	3	1 - Start	12	0	69.7	5.07	63.6	4.79	-6.1	-0.28
Mandeville	3	1 - Start	14	75	41.3	2.96	8.7	0.63	-32.6	-2.33
Mandeville	3	1 - Start	15	45	54.8	3.94	19.4	1.44	-35.4	-2.5
Mandeville	3	1 - Start	18	45	59.9	4.31	13.5	1.01	-46.4	-3.3
Mandeville	3	1 - Start	20	75	41.7	3.01	10.7	0.8	-31	-2.21
Mandeville	4	1 - Start	3	15	62.1	4.61	17.9	1.31	-44.2	-3.3
Mandeville	4	1 - Start	4	0	80.7	6.08	72.6	5.32	-8.1	-0.76
Mandeville	4	1 - Start	5	0	84.1	6.3	78.6	5.74	-5.5	-0.56
Mandeville	4	1 - Start	6	45	57.1	4.27	29	2.1	-28.1	-2.17
Mandeville	4	1 - Start	8	75	52.1	3.89	22.9	1.67	-29.2	-2.22
Mandeville	4	1 - Start	9	15	58	4.37	43.2	3.16	-14.8	-1.21
Mandeville	4	1 - Start	11	15	68.1	5.1	24.2	1.76	-43.9	-3.34
Mandeville	4	1 - Start	12	0	76.6	5.78	81.4	5.99	4.8	0.21
Mandeville	4	1 - Start	14	75	55.7	4.17	18.4	1.31	-37.3	-2.86
Mandeville	4	1 - Start	15	45	62.3	4.67	16.8	1.21	-45.5	-3.46
Mandeville	4	1 - Start	18	45	60.9	4.59	10.2	0.74	-50.7	-3.85
Mandeville	4	1 - Start	20	75	47.1	3.53	28.2	2.04	-18.9	-1.49
Abita Springs	1	1 - Start	2	0	83.2	5.99	78.3	5.85	-4.9	-0.14
Abita Springs	1	1 - Start	5	75	60.5	4.39	52	3.84	-8.5	-0.55
Abita Springs	1	1 - Start	6	45	69.2	5.07	16.4	1.22	-52.8	-3.85
Abita Springs	1	1 - Start	8	45	68.7	5.05	44.8	3.34	-23.9	-1.71
Abita Springs	1	1 - Start	11	75	59.8	4.42	18.3	1.37	-41.5	-3.05
Abita Springs	1	1 - Start	13	15	78.7	5.72	22.2	1.66	-56.5	-4.06
Abita Springs	1	1 - Start	14	15	78.8	5.76	30.3	2.23	-48.5	-3.53
Abita Springs	1	1 - Start	16	45	69.6	5.09	15.3	1.14	-54.3	-3.95
Abita Springs	1	1 - Start	17	0	77.8	5.72	85.1	6.39	7.3	0.67
Abita Springs	1	1 - Start	18	75	58.7	4.32	17.3	1.29	-41.4	-3.03
Abita Springs	1	1 - Start	19	15	73.1	5.42	21.5	1.6	-51.6	-3.82
Abita Springs	1	1 - Start	21	0	83	6.11	72.5	5.38	-10.5	-0.73
Abita Springs	2	1 - Start	2	0	93.4	6.9	95.7	6.96	2.3	0.06
Abita Springs	2	1 - Start	5	75	69.3	5.18	30.4	2.17	-38.9	-3.01
Abita Springs	2	1 - Start	6	45	79.4	5.99	15.6	1.12	-63.8	-4.87
Abita Springs	2	1 - Start	8	45	81.3	6.16	14.3	1.05	-67	-5.11
Abita Springs	2	1 - Start	11	75	77	5.81	14.7	1.07	-62.3	-4.74
Abita Springs	2	1 - Start	13	15	90.2	6.77	12.5	0.91	-77.7	-5.86
Abita Springs	2	1 - Start	14	15	93.4	7.01	16	1.15	-77.4	-5.86
Abita Springs	2	1 - Start	16	45	79.5	6.01	19.5	1.42	-60	-4.59
Abita Springs	2	1 - Start	17	0	97.8	7.47	82	6.05	-15.8	-1.42
Abita Springs	2	1 - Start	18	75	68.2	5.16	17.6	1.29	-50.6	-3.87
Abita Springs	2	1 - Start	19	15	88.6	6.69	37	2.7	-51.6	-3.99
Abita Springs	2	1 - Start	21	0	93.9	7.09	80.4	5.9	-13.5	-1.19
Abita Springs	3	1 - Start	2	0	84.1	6.17	76	5.27	-8.1	-0.9
Abita Springs	3	1 - Start	5	75	61.1	4.53	19.2	1.28	-41.9	-3.25
Abita Springs	3	1 - Start	6	45	76.3	5.7	14.2	0.98	-62.1	-4.72
Abita Springs	3	1 - Start	8	45	79.6	5.9	17.2	1.18	-62.4	-4.72
Abita Springs	3	1 - Start	11	75	65.1	4.87	21.5	1.47	-43.6	-3.4
Abita Springs	3	1 - Start	13	15	84.7	6.35	16.2	1.1	-68.5	-5.25
Abita Springs	3	1 - Start	14	15	86.1	6.41	17.4	1.16	-68.7	-5.25
Abita Springs	3	1 - Start	16	45	76.2	5.67	15.1	1.04	-61.1	-4.63
Abita Springs	3	1 - Start	17	0	86.7	6.5	59.8	4.15	-26.9	-2.35
Abita Springs	3	1 - Start	18	75	55.5	4.16	9	0.62	-46.5	-3.54
Abita Springs	3	1 - Start	19	15	75.5	5.7	16.7	1.15	-58.8	-4.55
Abita Springs	3	1 - Start	21	0	90.7	6.79	74.7	5.13	-16	-1.66
Abita Springs	4	1 - Start	2	0	72.4	5.22	69.2	4.56	-3.2	-0.66
Abita Springs	4	1 - Start	5	75	52.5	3.84	6.9	0.44	-45.6	-3.4
Abita Springs	4	1 - Start	6	45	73.4	5.38	9.8	0.62	-63.6	-4.76
Abita Springs	4	1 - Start	8	45	65.7	4.88	8.3	0.54	-57.4	-4.34
Abita Springs	4	1 - Start	11	75	66.4	4.88	3.9	0.26	-62.5	-4.62
Abita Springs	4	1 - Start	13	15	84.5	6.27	14.9	0.99	-69.6	-5.28
Abita Springs	4	1 - Start	14	15	80.5	5.95	17.6	1.14	-62.9	-4.81
Abita Springs	4	1 - Start	16	45	67.2	5.02	9.2	0.6	-58	-4.42
Abita Springs	4	1 - Start	17	0	67.3	5.01	45	2.98	-22.3	-2.03
Abita Springs	4	1 - Start	18	75	55.2	4.1	13.7	0.9	-41.5	-3.2
Abita Springs	4	1 - Start	19	15	85.2	6.35	13.8	0.91	-71.4	-5.44
Abita Springs	4	1 - Start	21	0			55	3.64			YSI wasn't working

[truncated: 1 more sheets: Feeding]
